# Supplementary material for: Waveguide-integrated twisted bilayer graphene photodetectors
Source: Nat Commun. 2024 May 1;15:3688. doi: 10.1038/s41467-024-47925-x (PMC11063206; doi:10.1038/s41467-024-47925-x)
Supplement: Supplementary file 3 — Source Data [file 41467_2024_47925_MOESM3_ESM.xlsx]

## Sheet: Fig. 1d
L (μm)	η_SLG	η_AB-stacked BLG	η_4.1° tBLG
0	0	0	0
0.2	0.00455	0.01294	0.02043
0.5	0.0113	0.0319	0.05008
0.8	0.01796	0.05035	0.07857
1	0.02235	0.06236	0.09695
2	0.04377	0.11925	0.18184
4	0.08398	0.21847	0.32129
6	0.12091	0.30103	0.42823
8	0.15483	0.36972	0.51024
10	0.18598	0.42687	0.57313
12	0.2146	0.47442	0.62136
14	0.24088	0.51399	0.65834
16	0.26502	0.54691	0.6867
18	0.28719	0.5743	0.70845
20	0.30755	0.59709	0.72513

## Sheet: Fig. 2b
Light power (dB)	Responsivity (mA/W)
	SLG	AB-stacked BLG	4.1° tBLG
0.1	10.89	20.3	36.153
0.2	19.5	37	73.985
0.3	29	55	108.345
0.4	37	73	135.265
0.5	42.5	81	142.035

## Sheet: Fig. 2c
Photocurrent (μA)
tBLG_1	tBLG_2	tBLG_3	SLG_1	SLG_2	AB-stacked BLG_1	AB-stacked BLG_2
0.141	0.135	0.132	0.044	0.04	0.079	0.084
0.153	0.14	0.141	0.0435	0.037	0.076	0.082
0.155	0.143	0.142	0.0447	0.0418	0.08	0.082
0.157	0.148	0.144	0.0408	0.045	0.079	0.083
0.155	0.157	0.14	0.037	0.047	0.078	0.083
0.146	0.152	0.14	0.034	0.046	0.085	0.085
0.141	0.146	0.139	0.03278	0.047	0.077	0.085
0.135	0.137	0.14	0.0365	0.044	0.0806	0.083
0.136	0.132	0.136	0.03863	0.047	0.0809	0.0846
0.131	0.125	0.122	0.0376	0.048	0.076	0.0838
0.129	0.126	0.118	0.03586	0.045	0.079	0.081
0.123	0.12	0.106	0.036	0.043	0.083	0.081
0.122	0.115	0.107	0.034	0.045	0.086	0.084

## Sheet: Fig. 2d
Light power (dB)	Responsivity (mA/W)
	SLG	AB-stacked BLG	4.1° tBLG
-9	128	264	648
-6	108	205	484.625
-3	68.83	125	249.41
0	41	84	144.18
3	24	52	92

## Sheet: Fig. 3c
Frequency(Hz)	S21(dB)	S21(degree)
10000000	-34.6183	173.331
75055100	-34.6743	-101.673
140110000	-34.7264	-0.705517
205165000	-34.7748	118.145
270220000	-34.8194	-106.434
335275000	-34.8602	44.8335
400330000	-34.8973	-162.777
465385000	-34.9306	-10.8661
530440000	-34.9601	139.628
595495000	-34.9858	-69.4266
660551000	-35.0077	81.0074
725606000	-35.0259	-127.23
790661000	-35.0403	23.3231
855716000	-35.0509	173.319
920771000	-35.0578	-35.5791
985826000	-35.0608	115.642
1050880000	-35.0353	-94.5634
1115940000	-35.0109	55.4066
1180990000	-34.984	-153.675
1246050000	-34.9446	-2.4034
1311100000	-34.9072	147.631
1376160000	-34.8878	-62.6957
1441210000	-34.8676	88.8631
1506270000	-34.861	-119.602
1571320000	-34.8577	30.6371
1636380000	-34.8626	-178.575
1701430000	-34.8834	-25.8165
1766490000	-34.9159	124.75
1831540000	-34.955	-85.3656
1896600000	-34.9976	65.5542
1961650000	-35.0407	-141.873
2026710000	-35.0825	9.05176
2091760000	-35.122	159.303
2156820000	-35.1564	-50.3355
2221870000	-35.1776	101.049
2286930000	-35.1966	-109.648
2351980000	-35.2128	40.8603
2417040000	-35.2231	-168.01
2482090000	-35.2227	-16.7624
2547150000	-35.2197	132.828
2612200000	-35.2166	-77.6732
2677260000	-35.1932	73.5758
2742310000	-35.1634	-134.69
2807370000	-35.1361	16.1634
2872420000	-35.087	165.991
2937480000	-35.0281	-43.4657
3002530000	-34.9697	108.217
3067590000	-34.9232	-101.776
3132640000	-34.8661	47.7033
3197700000	-34.8122	-160.598
3262750000	-34.7867	-9.03106
3327810000	-34.7814	140.436
3392860000	-34.7968	-70.08
3457920000	-34.8382	80.937
3522970000	-34.8834	-127.563
3588030000	-34.9477	22.6772
3653080000	-35.0167	173.394
3718140000	-35.0969	-34.912
3783190000	-35.1627	115.159
3848250000	-35.2246	-96.9421
3913300000	-35.2672	54.3739
3978360000	-35.2924	-154.258
4043410000	-35.3169	-2.43204
4108470000	-35.3278	148.916
4173520000	-35.3302	-59.9652
4238580000	-35.3257	90.6218
4303630000	-35.2893	-118.385
4368690000	-35.2579	31.8266
4433740000	-35.2237	-176.371
4498800000	-35.1947	-24.5016
4563850000	-35.1647	127.268
4628910000	-35.1173	-83.2817
4693960000	-35.0795	68.6398
4759020000	-35.0297	-144.155
4824070000	-34.9843	-32.0703
4889130000	-34.9597	77.698
4954180000	-34.945	-170.738
5019240000	-34.9237	-58.4022
5084290000	-34.8985	52.8215
5149350000	-34.8822	162.54
5214400000	-34.8688	-83.5289
5279460000	-34.8589	24.1166
5344510000	-34.8601	137.537
5409570000	-34.8661	-109.245
5474620000	-34.8842	2.96528
5539680000	-34.9115	117.104
5604730000	-34.9325	-134.532
5669790000	-34.9677	-26.3866
5734840000	-34.9883	47.3424
5799900000	-35.0143	113.182
5864950000	-35.0306	-174.699
5930010000	-35.0643	-102.411
5995070000	-35.0942	5.17691
6060120000	-35.1121	116.5
6125180000	-35.1277	-135.377
6190230000	-35.154	-24.126
6255290000	-35.1784	89.4241
6320340000	-35.228	-120.61
6385400000	-35.2709	32.9124
6450450000	-35.3213	-176.711
6515510000	-35.3538	-27.7157
6580560000	-35.3803	122.985
6645620000	-35.4025	-87.1901
6710670000	-35.4058	63.1058
6775730000	-35.4034	-144.3
6840780000	-35.375	5.2652
6905840000	-35.317	153.672
6970890000	-35.2521	-54.9797
7035950000	-35.1733	96.1901
7101000000	-35.0871	-113.394
7166060000	-34.9994	36.8068
7231110000	-34.9306	-170.91
7296170000	-34.8654	-18.3535
7361220000	-34.8169	131.02
7426280000	-34.8008	-78.1902
7491330000	-34.7955	74.0889
7556390000	-34.8096	-134.951
7621440000	-34.8563	16.4907
7686500000	-34.9103	167.213
7751550000	-34.9721	-40.2863
7816610000	-35.0296	109.247
7881660000	-35.0942	-102.901
7946720000	-35.157	48.2371
8011770000	-35.2103	-159.409
8076830000	-35.2807	-9.73402
8141880000	-35.3576	141.131
8206940000	-35.4338	-69.2016
8271990000	-35.5017	82.9358
8337050000	-35.5624	-126.206
8402100000	-35.6363	22.5995
8467160000	-35.6932	136.743
8532210000	-35.7186	-110.985
8597270000	-35.7216	-1.61889
8662320000	-35.6938	109.338
8727380000	-35.6323	-140.295
8792430000	-35.5487	-28.1521
8857490000	-35.4678	80.9043
8922540000	-35.3985	-169.593
8987600000	-35.303	-55.8819
9052650000	-35.2157	92.1688
9117710000	-35.1376	-118.355
9182760000	-35.0743	30.1408
9247820000	-35.0189	-178.635
9312870000	-35.0042	-28.3192
9377930000	-35.0082	120.708
9442980000	-35.0059	-86.3729
9508040000	-35.0013	64.047
9573090000	-34.9817	-147.294
9638150000	-34.9534	2.85179
9703200000	-34.9187	152.047
9768260000	-34.8927	-55.1287
9833310000	-34.8819	95.9862
9898370000	-34.8793	-113.164
9963420000	-34.8795	38.7755
10028500000	-34.9066	-171.256
10093500000	-34.9389	-18.8267
10158600000	-34.9923	131.559
10223600000	-35.0633	-76.5243
10288700000	-35.1685	76.0851
10353800000	-35.2527	-134.136
10418800000	-35.3018	14.7884
10483900000	-35.3211	164.581
10548900000	-35.3358	-45.8391
10614000000	-35.3466	104.066
10679000000	-35.35	-108.592
10744100000	-35.3704	43.8769
10809100000	-35.3909	-165.535
10874200000	-35.3928	-15.6202
10939200000	-35.4147	134.696
11004300000	-35.4568	-75.3779
11069400000	-35.5027	74.8405
11134400000	-35.5416	-133.836
11199500000	-35.5775	17.0447
11264500000	-35.6094	171.468
11329600000	-35.609	-38.6093
11394600000	-35.5955	111.118
11459700000	-35.5779	-98.8622
11524700000	-35.541	53.562
11589800000	-35.5227	-154.197
11654900000	-35.4996	-1.79571
11719900000	-35.4801	150.13
11785000000	-35.4455	-58.5879
11850000000	-35.4212	90.4508
11915100000	-35.4265	-120.902
11980100000	-35.4382	30.4544
12045200000	-35.455	-176.968
12110200000	-35.4869	-28.0111
12175300000	-35.5112	123.21
12240400000	-35.5237	-86.9028
12305400000	-35.5116	61.8662
12370500000	-35.5006	-149.816
12435500000	-35.4846	1.02897
12500600000	-35.4578	154.513
12565600000	-35.4323	-54.0076
12630700000	-35.3936	95.1426
12695700000	-35.3433	-114.144
12760800000	-35.2839	35.2731
12825800000	-35.2313	-174.875
12890900000	-35.1869	-24.5683
12956000000	-35.1203	128.3
13021000000	-35.0464	-80.8561
13086100000	-34.9586	69.3699
13151100000	-34.8641	-141.568
13216200000	-34.7856	8.4619
13281200000	-34.7225	159.283
13346300000	-34.673	-49.7167
13411300000	-34.6267	102.032
13476400000	-34.5758	-106.761
13541500000	-34.5564	45.2971
13606500000	-34.5336	-164.974
13671600000	-34.5292	-16.34
13736600000	-34.5436	134.008
13801700000	-34.5706	-72.5813
13866700000	-34.6013	79.5208
13931800000	-34.6256	-129.03
13996800000	-34.6761	23.6325
14061900000	-34.7572	173.64
14126900000	-34.8457	-38.4363
14192000000	-34.9513	111.408
14257100000	-35.0593	-95.4997
14322100000	-35.1562	56.4811
14387200000	-35.2579	-153.658
14452200000	-35.3512	-2.59892
14517300000	-35.4328	147.849
14582300000	-35.5004	-64.1646
14647400000	-35.5518	85.8987
14712400000	-35.5955	-123.128
14777500000	-35.6322	28.6414
14842600000	-35.6419	178.835
14907600000	-35.6539	-30.1638
14972700000	-35.647	118.18
15037700000	-35.6239	-92.7268
15102800000	-35.6264	57.1753
15167800000	-35.6215	-152.167
15232900000	-35.5929	0.604783
15297900000	-35.5318	153.37
15363000000	-35.4504	-55.5716
15428000000	-35.382	93.7365
15493100000	-35.3174	-115.836
15558200000	-35.2378	37.9327
15623200000	-35.1613	-170.546
15688300000	-35.0571	-20.1619
15753300000	-34.941	131.84
15818400000	-34.8561	-76.0961
15883400000	-34.8136	72.4828
15948500000	-34.8026	-137.744
16013500000	-34.7855	14.8298
16078600000	-34.7555	165.896
16143700000	-34.7272	-45.5662
16208700000	-34.7035	104.659
16273800000	-34.6925	-103.871
16338800000	-34.6945	45.8531
16403900000	-34.6895	-165.011
16468900000	-34.672	-14.1389
16534000000	-34.6728	136.606
16599000000	-34.676	-72.6667
16664100000	-34.6921	78.0391
16729100000	-34.729	-130.171
16794200000	-34.7584	19.9381
16859300000	-34.7835	170.467
16924300000	-34.8258	-39.0435
16989400000	-34.8721	110.621
17054400000	-34.9431	-97.3366
17119500000	-34.9512	54.0127
17184500000	-34.9674	-156.471
17249600000	-34.9875	-7.9572
17314600000	-35.0091	142.075
17379700000	-35.043	-65.7126
17444800000	-35.0892	86.0978
17509800000	-35.1199	-121.717
17574900000	-35.1453	30.6175
17639900000	-35.1704	-179.611
17705000000	-35.2311	-30.0055
17770000000	-35.3055	120.739
17835100000	-35.3733	-85.6712
17900100000	-35.4353	64.21
17965200000	-35.4933	-144.589
18030300000	-35.546	4.54745
18095300000	-35.5952	153.535
18160400000	-35.6379	-56.4486
18225400000	-35.6546	93.4173
18290500000	-35.67	-115.986
18355500000	-35.669	34.9337
18420600000	-35.6639	-176.371
18485600000	-35.6641	-25.7083
18550700000	-35.6522	121.582
18615700000	-35.6377	-86.8241
18680800000	-35.6058	64.7816
18745900000	-35.3851	-143.773
18810900000	-35.3194	9.00262
18876000000	-35.2415	160.377
18941000000	-35.1751	-49.4981
19006100000	-35.0979	100.187
19071100000	-35.0094	-107.834
19136200000	-34.9217	44.123
19201200000	-34.835	-165.15
19266300000	-34.7389	-13.9103
19331400000	-34.6413	136.435
19396400000	-34.55	-71.7724
19461500000	-34.4791	77.9481
19526500000	-34.4194	-131.351
19591600000	-34.3714	21.9334
19656600000	-34.346	171.175
19721700000	-34.3307	-36.6014
19786700000	-34.3392	112.766
19851800000	-34.3606	-95.6131
19916800000	-34.3995	52.649
19981900000	-34.4446	-158.77
20047000000	-34.4948	-4.65763
20112000000	-34.5228	146.417
20177100000	-34.5447	-65.0598
20242100000	-34.5697	87.0696
20307200000	-34.5954	-121.878
20372200000	-34.6131	27.9885
20437300000	-34.6396	176.392
20502300000	-34.6878	-32.5902
20567400000	-34.7317	116.848
20632500000	-34.7699	-93.2861
20697500000	-34.8267	56.746
20762600000	-34.9013	-152.93
20827600000	-34.992	-3.98308
20892700000	-35.0903	146.935
20957700000	-35.1771	-61.0757
21022800000	-35.2594	91.8368
21087800000	-35.3126	-116.324
21152900000	-35.3489	33.8263
21217900000	-35.3973	-177.711
21283000000	-35.4355	-28.211
21348100000	-35.4631	123.759
21413100000	-35.4804	-84.209
21478200000	-35.4849	67.6229
21543200000	-35.4914	-141.819
21608300000	-35.4875	5.33612
21673300000	-35.4824	156.182
21738400000	-35.4984	-53.7508
21803400000	-35.4975	97.9386
21868500000	-35.4946	-109.949
21933600000	-35.4997	42.1461
21998600000	-35.4925	-168.603
22063700000	-35.4891	-23.1805
22128700000	-35.4706	127.664
22193800000	-35.4617	-84.4645
22258800000	-35.4483	25.3218
22323900000	-35.429	136.045
22388900000	-35.4307	-114.728
22454000000	-35.4385	-2.38584
22519000000	-35.4301	106.28
22584100000	-35.427	-142.712
22649200000	-35.4243	-33.0611
22714200000	-35.4424	76.7787
22779300000	-35.4201	-167.504
22844300000	-35.4077	-19.6677
22909400000	-35.396	132.472
22974400000	-35.3786	-76.0684
23039500000	-35.3681	74.3392
23104500000	-35.363	-134.623
23169600000	-35.372	16.5524
23234700000	-35.3802	170.536
23299700000	-35.3736	-39.3892
23364800000	-35.4092	110.8
23429800000	-35.4465	-96.3443
23494900000	-35.4868	53.4959
23559900000	-35.5215	-159.96
23625000000	-35.5516	-48.9008
23690000000	-35.5901	61.7972
23755100000	-35.6361	171.802
23820200000	-35.6677	-77.3945
23885200000	-35.7212	31.0109
23950300000	-35.7693	100.964
24015300000	-35.7883	172.684
24080400000	-35.7988	-119.001
24145400000	-35.7859	-51.2649
24210500000	-35.7524	14.7343
24275500000	-35.7169	48.3644
24340600000	-35.6733	82.2621
24405600000	-35.6375	79.1403
24470700000	-35.6061	69.6734
24535800000	-35.5429	60.1603
24600800000	-35.4975	15.1606
24665900000	-35.4882	-34.2136
24730900000	-35.4725	-78.2167
24796000000	-35.4643	-85.039
24861000000	-35.4441	-60.5604
24926100000	-35.3748	-36.5464
24991100000	-35.3232	24.4817
25056200000	-35.2573	95.0108
25121300000	-35.2328	168.19
25186300000	-35.2186	-90.9256
25251400000	-35.1657	20.8381
25316400000	-35.1156	96.9349
25381500000	-35.078	158.043
25446500000	-35.0496	-173.582
25511600000	-35.0301	-179.297
25576600000	-34.9774	174.307
25641700000	-34.9262	163.275
25706700000	-34.8683	150.111
25771800000	-34.7719	145.443
25836900000	-34.6717	134.114
25901900000	-34.5658	121.577
25967000000	-34.4562	118.201
26032000000	-34.3412	149.517
26097100000	-34.2546	-177.486
26162100000	-34.1889	-156.992
26227200000	-34.1269	-165.137
26292200000	-34.04	-147.524
26357300000	-33.9901	-157.92
26422400000	-33.9602	165.963
26487400000	-33.9399	151.506
26552500000	-33.9466	108.18
26617500000	-33.9782	56.3139
26682600000	-34.0493	3.98827
26747600000	-34.1152	-41.1458
26812700000	-34.1964	-78.2723
26877700000	-34.3102	-137.072
26942800000	-34.4599	173.292
27007800000	-34.6007	124.876
27072900000	-34.7276	68.0788
27138000000	-34.8331	12.385
27203000000	-34.9083	-34.7203
27268100000	-34.9384	-84.2264
27333100000	-34.9826	-132.891
27398200000	-34.9922	-154.603
27463200000	-35.0112	-176.4
27528300000	-34.9989	167.358
27593300000	-34.9828	-177.396
27658400000	-34.9763	-171.908
27723500000	-34.9687	-149.139
27788500000	-34.9743	-156.223
27853600000	-34.946	-123.944
27918600000	-34.8909	-91.8319
27983700000	-34.826	-65.0326
28048700000	-34.7615	-39.1456
28113800000	-34.7418	-6.36144
28178800000	-34.7421	-11.1535
28243900000	-34.8192	-17.0439
28308900000	-34.9262	-42.2125
28374000000	-35.0124	-54.1132
28439100000	-35.1261	-66.89
28504100000	-35.2767	-104.865
28569200000	-35.4456	-142.609
28634200000	-35.6192	-150.3
28699300000	-35.7268	-154.228
28764300000	-35.7852	-159.227
28829400000	-35.8303	-131.674
28894400000	-35.8728	-77.1424
28959500000	-35.9729	-41.4293
29024600000	-36.0433	-5.85614
29089600000	-36.1991	58.5033
29154700000	-36.3818	127.906
29219700000	-36.5554	-164.572
29284800000	-36.71	-96.0721
29349800000	-36.8456	9.84572
29414900000	-36.9681	114.109
29479900000	-37.0639	-132.428
29545000000	-37.1312	17.9265
29610100000	-37.2417	159.994
29675100000	-37.266	-89.799
29740200000	-37.2754	-14.5815
29805200000	-37.3191	58.1156
29870300000	-37.3634	127.176
29935300000	-37.4658	-169.592
30000400000	-37.498	-137.831
30065400000	-37.5159	-112.441
30130500000	-37.5195	-122.073
30195500000	-37.5588	-134.383
30260600000	-37.4897	-111.705
30325700000	-37.4113	-84.7439
30390700000	-37.2802	-62.0554
30455800000	-37.1529	-70.3573
30520800000	-36.9865	-80.2004
30585900000	-36.8251	-85.5663
30650900000	-36.645	-87.9417
30716000000	-36.4283	-89.474
30781000000	-36.1224	-96.613
30846100000	-35.8624	-109.301
30911200000	-35.5391	-91.211
30976200000	-35.2092	-88.8152
31041300000	-34.858	-80.7471
31106300000	-34.5048	-88.5813
31171400000	-34.2321	-97.0286
31236400000	-34.0198	-120.676
31301500000	-33.8659	-139.093
31366500000	-33.7723	-175.505
31431600000	-33.6993	134.185
31496600000	-33.6895	50.0807
31561700000	-33.6676	-38.0803
31626800000	-33.6764	-99.5748
31691800000	-33.7329	-145.401
31756900000	-33.7414	-168.254
31821900000	-33.7002	153.491
31887000000	-33.6133	143.431
31952000000	-33.5132	129.551
32017100000	-33.4612	129.105
32082100000	-33.4439	161.636
32147200000	-33.4596	-133.447
32212300000	-33.5107	-80.3354
32277300000	-33.5055	-48.331
32342400000	-33.5241	-40.5751
32407400000	-33.4849	-31.8194
32472500000	-33.4357	-40.0284
32537500000	-33.3575	-12.153
32602600000	-33.2831	18.2473
32667600000	-33.2264	50.3622
32732700000	-33.1569	78.712
32797700000	-33.1098	119.717
32862800000	-33.1145	154.23
32927900000	-33.1606	-176.751
32992900000	-33.3017	-130.56
33058000000	-33.4984	-94.159
33123000000	-33.7342	-89.5225
33188100000	-33.9847	-98.5395
33253100000	-34.182	-112.705
33318200000	-34.3637	-126.201
33383200000	-34.5363	-173.142
33448300000	-34.7306	175.611
33513400000	-34.8552	-170.838
33578400000	-35.0126	-179.172
33643500000	-35.1368	169.641
33708500000	-35.2744	169.749
33773600000	-35.335	154.343
33838600000	-35.3898	113.766
33903700000	-35.4733	70.7409
33968700000	-35.554	61.4228
34033800000	-35.6093	51.2191
34098800000	-35.6866	53.7597
34163900000	-35.717	64.3883
34229000000	-35.781	82.0277
34294000000	-35.7859	91.4173
34359100000	-35.829	103.425
34424100000	-35.8453	118.53
34489200000	-35.8685	115.907
34554200000	-35.8989	101.089
34619300000	-35.9511	76.4497
34684300000	-35.9653	20.1606
34749400000	-35.9817	-35.51
34814500000	-35.9706	-90.7705
34879500000	-36.0065	-140.625
34944600000	-36.0262	-166.344
35009600000	-36.078	-171.627
35074700000	-36.1101	177.088
35139700000	-36.098	159.62
35204800000	-36.1089	120.287
35269800000	-36.169	98.5664
35334900000	-36.1993	81.8923
35399900000	-36.2474	61.9462
35465000000	-36.2817	41.5233
35530100000	-36.3047	27.571
35595100000	-36.3253	-7.7606
35660200000	-36.3505	-26.4714
35725200000	-36.3948	-61.3849
35790300000	-36.3935	-74.1719
35855300000	-36.4199	-110.7
35920400000	-36.4711	-142.923
35985400000	-36.4986	-173.092
36050500000	-36.5577	148.497
36115600000	-36.6289	100.438
36180600000	-36.6737	46.5902
36245700000	-36.7068	2.6528
36310700000	-36.66	-12.6674
36375800000	-36.5946	-55.9827
36440800000	-36.4682	-66.3511
36505900000	-36.2926	-61.2527
36570900000	-36.1767	-36.0986
36636000000	-36.0784	21.8089
36701100000	-36.0137	57.5924
36766100000	-35.9398	127.907
36831200000	-35.8318	-162.854
36896200000	-35.7846	-110.424
36961300000	-35.7606	-38.9753
37026300000	-35.6879	8.54186
37091400000	-35.6957	44.3441
37156400000	-35.661	50.3519
37221500000	-35.5563	43.8581
37286500000	-35.3737	34.2485
37351600000	-35.1994	7.92258
37416700000	-35.0257	-46.134
37481700000	-34.8467	-92.5474
37546800000	-34.6348	-151.843
37611800000	-34.4995	148.132
37676900000	-34.3445	101.015
37741900000	-34.2369	88.6763
37807000000	-34.1499	52.705
37872000000	-34.1198	25.3966
37937100000	-34.1065	-10.3187
38002200000	-34.1221	-50.3962
38067200000	-34.1658	-80.4941
38132300000	-34.2512	-104.967
38197300000	-34.3495	-113.262
38262400000	-34.4325	-126.569
38327400000	-34.4565	-143.807
38392500000	-34.4817	-132.549
38457500000	-34.5132	-126.07
38522600000	-34.54	-125.055
38587600000	-34.5517	-105.144
38652700000	-34.5772	-83.7044
38717800000	-34.5817	-66.7575
38782800000	-34.5623	-37.7682
38847900000	-34.5429	-0.0840255
38912900000	-34.5927	20.2395
38978000000	-34.6576	19.608
39043000000	-34.7349	25.2783
39108100000	-34.8177	34.957
39173100000	-34.874	29.189
39238200000	-34.8751	30.183
39303300000	-34.8965	23.1882
39368300000	-34.874	16.2684
39433400000	-34.837	4.11423
39498400000	-34.7623	-25.1125
39563500000	-34.684	-50.0101
39628500000	-34.6206	-72.795
39693600000	-34.5799	-103.561
39758600000	-34.6017	-129.636
39823700000	-34.6751	179.688
39888700000	-34.6124	155.68
39953800000	-34.5581	106.481
40018900000	-34.494	35.3355
40083900000	-34.4265	-24.4591
40149000000	-34.3957	-84.1274
40214000000	-34.3021	-151.709
40279100000	-34.1899	146.784
40344100000	-34.0623	85.6741
40409200000	-33.9095	17.2726
40474200000	-33.8533	-67.7768
40539300000	-33.8124	-164.323
40604400000	-33.7901	116.913
40669400000	-33.7686	58.9768
40734500000	-33.6735	-5.27452
40799500000	-33.6142	-67.3593
40864600000	-33.5354	-115.118
40929600000	-33.4415	-171.675
40994700000	-33.352	134.444
41059700000	-33.2545	88.3343
41124800000	-33.1795	70.8472
41189800000	-33.1039	60.7213
41254900000	-33.0311	57.3369
41320000000	-33.0464	68.5602
41385000000	-33.0437	78.4584
41450100000	-33.0855	68.5901
41515100000	-33.1186	91.4751
41580200000	-33.1479	142.059
41645200000	-33.2404	179.345
41710300000	-33.3341	-163.785
41775300000	-33.4668	-179.387
41840400000	-33.6317	143.132
41905500000	-33.7931	124.013
41970500000	-33.9733	119.599
42035600000	-34.173	115.362
42100600000	-34.3975	101.709
42165700000	-34.6389	90.1274
42230700000	-34.8298	74.4189
42295800000	-35.0037	52.1326
42360800000	-35.1192	29.0957
42425900000	-35.1704	21.6284
42491000000	-35.2098	-6.45509
42556000000	-35.2808	-50.8083
42621100000	-35.2832	-100.396
42686100000	-35.3166	-141.189
42751200000	-35.3323	174.389
42816200000	-35.3436	136.572
42881300000	-35.2688	122.531
42946300000	-35.223	111.255
43011400000	-35.193	96.1011
43076400000	-35.0544	64.2895
43141500000	-34.895	36.0433
43206600000	-34.831	17.7431
43271600000	-34.7332	-19.2261
43336700000	-34.64	-75.2908
43401700000	-34.5554	-135.261
43466800000	-34.5286	171.158
43531800000	-34.5212	148.768
43596900000	-34.4907	102.563
43661900000	-34.539	87.1679
43727000000	-34.5365	96.6863
43792100000	-34.5003	110.269
43857100000	-34.4695	119.35
43922200000	-34.4218	119.699
43987200000	-34.3743	119.452
44052300000	-34.3662	118.512
44117300000	-34.2873	85.3303
44182400000	-34.2587	53.7558
44247400000	-34.2143	3.50662
44312500000	-34.2144	-77.1389
44377500000	-34.2201	-159.15
44442600000	-34.2445	120.331
44507700000	-34.3034	35.5689
44572700000	-34.3711	-30.1615
44637800000	-34.4137	-115.445
44702800000	-34.5191	166.63
44767900000	-34.5701	99.1529
44832900000	-34.6381	30.8467
44898000000	-34.7575	-28.8102
44963000000	-34.8693	-91.075
45028100000	-34.9763	-155.832
45093200000	-35.0607	139.82
45158200000	-35.1192	60.1893
45223300000	-35.1313	-9.19051
45288300000	-35.1293	-84.509
45353400000	-35.1039	-164.815
45418400000	-35.0907	113.834
45483500000	-35.0267	23.9896
45548500000	-34.9428	-49.4262
45613600000	-34.854	-126.83
45678600000	-34.7638	176.064
45743700000	-34.7164	122.836
45808800000	-34.7094	72.5943
45873800000	-34.6716	29.8693
45938900000	-34.6859	-8.65673
46003900000	-34.6856	-57.9226
46069000000	-34.6514	-89.4143
46134000000	-34.6526	-136.907
46199100000	-34.6717	175.061
46264100000	-34.6987	130.323
46329200000	-34.6737	86.7254
46394300000	-34.6853	39.5727
46459300000	-34.6625	-20.8238
46524400000	-34.6099	-80.2437
46589400000	-34.563	-116.466
46654500000	-34.5303	-170.041
46719500000	-34.4845	140.754
46784600000	-34.4574	87.7758
46849600000	-34.4452	37.995
46914700000	-34.4851	13.8027
46979700000	-34.5374	2.63043
47044800000	-34.715	25.1392
47109900000	-34.8771	69.184
47174900000	-35.0453	120.883
47240000000	-35.2326	-157.163
47305000000	-35.4125	-80.6635
47370100000	-35.5517	9.54391
47435100000	-35.7046	74.4548
47500200000	-35.8605	114.564
47565200000	-36.0022	155.657
47630300000	-36.05	-160.173
47695400000	-36.1322	-135.067
47760400000	-36.1854	-131.462
47825500000	-36.2751	-157.009
47890500000	-36.3055	-171.693
47955600000	-36.3411	-162.602
48020600000	-36.3386	-137.756
48085700000	-36.3032	-114.616
48150700000	-36.2378	-87.5534
48215800000	-36.1547	-64.4201
48280900000	-35.9959	-58.1508
48345900000	-35.7961	-56.2703
48411000000	-35.5733	-49.4205
48476000000	-35.3503	-27.6596
48541100000	-35.1633	-13.3338
48606100000	-34.9561	-8.79493
48671200000	-34.765	11.375
48736200000	-34.5544	-3.1118
48801300000	-34.4562	-39.514
48866300000	-34.401	-58.4586
48931400000	-34.3806	-50.8484
48996500000	-34.3453	-21.7474
49061500000	-34.3771	-24.107
49126600000	-34.3746	-46.1748
49191600000	-34.4092	-62.7128
49256700000	-34.4628	-102.267
49321700000	-34.5348	-115.533
49386800000	-34.5639	-120.051
49451800000	-34.6183	-122.2
49516900000	-34.698	-147.087
49582000000	-34.7604	165.436
49647000000	-34.8351	114.349
49712100000	-34.9204	53.7433
49777100000	-35.0363	-3.30704
49842200000	-35.1906	-51.4713
49907200000	-35.3999	-129.589
49972300000	-35.6721	163.942
50037300000	-35.9857	111.933
50102400000	-36.2964	57.5762
50167400000	-36.6343	-8.19978
50232500000	-36.9455	-66.0226
50297600000	-37.2084	-110.637
50362600000	-37.3965	-154.77
50427700000	-37.5797	-178.828
50492700000	-37.6985	162.87
50557800000	-37.7615	119.004
50622800000	-37.7676	51.0342
50687900000	-37.7757	-10.2138
50752900000	-37.7555	-38.7701
50818000000	-37.6582	-46.7486
50883100000	-37.5971	-45.5754
50948100000	-37.5898	-39.2594
51013200000	-37.541	-35.6576
51078200000	-37.5269	-1.1793
51143300000	-37.4375	52.1983
51208300000	-37.3785	108.939
51273400000	-37.2583	171.424
51338400000	-37.0874	-150.742
51403500000	-36.9856	-107.032
51468500000	-36.8501	-55.472
51533600000	-36.6744	-27.8828
51598700000	-36.4827	-18.5389
51663700000	-36.2874	-28.422
51728800000	-36.0613	-29.2454
51793800000	-35.8663	-17.0996
51858900000	-35.675	-21.8651
51923900000	-35.5162	-32.8413
51989000000	-35.3616	-75.331
52054000000	-35.2694	-113.549
52119100000	-35.169	-128.57
52184200000	-35.0266	-149.638
52249200000	-34.8354	-164.33
52314300000	-34.6574	145.931
52379300000	-34.4672	92.9584
52444400000	-34.3196	38.261
52509400000	-34.1992	6.33069
52574500000	-34.0915	-19.355
52639500000	-33.9887	-49.1285
52704600000	-33.938	-90.4304
52769600000	-33.9077	-110.124
52834700000	-33.9717	-118.334
52899800000	-34.1631	-94.8735
52964800000	-34.3361	-95.2547
53029900000	-34.5027	-96.0151
53094900000	-34.6959	-96.5285
53160000000	-34.8537	-76.7257
53225000000	-34.9773	-55.5348
53290100000	-35.0968	-30.6075
53355100000	-35.2584	5.64201
53420200000	-35.3505	38.851
53485300000	-35.3894	44.7394
53550300000	-35.4222	74.3259
53615400000	-35.506	137.316
53680400000	-35.5579	-146.425
53745500000	-35.6423	-64.856
53810500000	-35.7619	18.5963
53875600000	-35.8929	116.699
53940600000	-36.0125	177.041
54005700000	-36.128	-152.356
54070800000	-36.2488	-115.054
54135800000	-36.4334	-65.1786
54200900000	-36.6157	-44.0001
54265900000	-36.8254	-29.1486
54331000000	-37.0208	-14.8042
54396000000	-37.1652	-32.554
54461100000	-37.2276	-49.1584
54526100000	-37.2466	-38.0041
54591200000	-37.3305	-15.8028
54656200000	-37.4305	25.9262
54721300000	-37.4609	67.097
54786400000	-37.4224	104.236
54851400000	-37.3436	136.908
54916500000	-37.2368	146.854
54981500000	-37.1404	168.261
55046600000	-37.1024	-163.2
55111600000	-37.0625	-157.025
55176700000	-36.9305	-129.317
55241700000	-36.7246	-97.2821
55306800000	-36.517	-74.3056
55371900000	-36.2877	-27.3731
55436900000	-35.9987	-0.135635
55502000000	-35.7495	49.8921
55567000000	-35.5432	100.002
55632100000	-35.3604	134.562
55697100000	-35.2053	-160.751
55762200000	-35.08	-118.256
55827200000	-35.0531	-98.4422
55892300000	-35.0208	-76.9115
55957300000	-34.9632	-75.0655
56022400000	-34.9842	-81.3188
56087500000	-34.9988	-112.147
56152500000	-34.9278	-119.311
56217600000	-34.7673	-111.77
56282600000	-34.6407	-118.186
56347700000	-34.5583	-127.148
56412700000	-34.4674	-127.079
56477800000	-34.4197	-150.267
56542800000	-34.4633	-176.723
56607900000	-34.4652	176.843
56673000000	-34.4316	167.526
56738000000	-34.4968	139.257
56803100000	-34.6103	77.5551
56868100000	-34.7035	-0.464092
56933200000	-34.7813	-88.1239
56998200000	-34.8349	172.786
57063300000	-34.8587	82.4705
57128300000	-34.8937	-6.95772
57193400000	-34.9256	-105.843
57258400000	-35.0273	178.337
57323500000	-35.0914	100.179
57388600000	-35.1895	25.9384
57453600000	-35.3233	-35.3401
57518700000	-35.426	-78.9254
57583700000	-35.495	-108.321
57648800000	-35.5279	-148.855
57713800000	-35.5194	-166.922
57778900000	-35.5939	-170.243
57843900000	-35.6388	-175.721
57909000000	-35.6815	-164.148
57974100000	-35.6954	-147.099
58039100000	-35.6409	-116.284
58104200000	-35.6464	-71.8131
58169200000	-35.6801	-11.7918
58234300000	-35.7691	60.1973
58299300000	-35.8428	130.057
58364400000	-35.8473	-179.569
58429400000	-35.8151	-141.817
58494500000	-35.8089	-127.659
58559500000	-35.843	-127.255
58624600000	-35.9143	-156.104
58689700000	-35.9909	157.845
58754700000	-36.0268	77.3707
58819800000	-36.0128	8.82626
58884800000	-35.9697	-68.247
58949900000	-35.9498	-118.477
59014900000	-35.8777	-171.394
59080000000	-35.7914	156.609
59145000000	-35.5798	144.618
59210100000	-35.3528	166.179
59275200000	-35.1489	173.285
59340200000	-34.9697	-160.385
59405300000	-34.8547	-161.609
59470300000	-34.8754	-177.318
59535400000	-34.9193	136.653
59600400000	-34.9814	101.096
59665500000	-35.0635	71.6879
59730500000	-35.2083	39.8237
59795600000	-35.3703	-8.27978
59860700000	-35.4729	-21.9278
59925700000	-35.6138	-55.7019
59990800000	-35.783	-89.0379
60055800000	-35.8536	-101.706
60120900000	-35.8963	-85.3864
60185900000	-36.0035	-53.5422
60251000000	-36.0992	-42.2626
60316000000	-36.2621	-30.0024
60381100000	-36.4153	-16.0295
60446100000	-36.5171	-15.9818
60511200000	-36.5979	-15.6829
60576300000	-36.5761	22.32
60641300000	-36.5719	49.8083
60706400000	-36.5886	69.3711
60771400000	-36.519	53.3963
60836500000	-36.4605	33.9237
60901500000	-36.3641	24.0608
60966600000	-36.2722	18.9128
61031600000	-36.2414	5.16592
61096700000	-36.2007	15.1595
61161800000	-36.2117	14.2971
61226800000	-36.2171	24.6855
61291900000	-36.1622	30.3777
61356900000	-36.2043	43.6946
61422000000	-36.2026	50.8784
61487000000	-36.1709	40.434
61552100000	-36.085	43.1844
61617100000	-35.9913	58.6466
61682200000	-35.9249	46.5493
61747200000	-35.8645	45.5677
61812300000	-35.7852	24.3257
61877400000	-35.7558	-13.3066
61942400000	-35.6894	-39.6842
62007500000	-35.5757	-66.0761
62072500000	-35.4889	-92.3786
62137600000	-35.4507	-120.255
62202600000	-35.3684	-169.825
62267700000	-35.2383	142.487
62332700000	-35.0964	64.5324
62397800000	-34.9898	15.3488
62462900000	-34.8925	0.347509
62527900000	-34.8	-18.9535
62593000000	-34.7263	-7.75716
62658000000	-34.685	-7.21086
62723100000	-34.6391	-31.4313
62788100000	-34.5544	-47.8445
62853200000	-34.496	-53.0804
62918200000	-34.5071	-57.9414
62983300000	-34.5383	-55.8113
63048300000	-34.5781	-65.9416
63113400000	-34.6324	-54.0067
63178500000	-34.725	-60.3299
63243500000	-34.7786	-28.6932
63308600000	-34.8241	18.4142
63373600000	-34.9357	92.474
63438700000	-34.9633	171.671
63503700000	-34.9915	-109.592
63568800000	-35.0203	-61.243
63633800000	-35.0496	-6.5431
63698900000	-35.0794	29.0633
63764000000	-35.1098	56.0356
63829000000	-35.1407	66.808
63894100000	-35.1722	56.6386
63959100000	-35.2043	15.7152
64024200000	-35.2368	-9.757
64089200000	-35.2699	-41.9474
64154300000	-35.3036	-47.0716
64219300000	-35.3378	-66.9138
64284400000	-35.3726	-101.05
64349400000	-35.4079	-106.872
64414500000	-35.4437	-121.86
64479600000	-35.4801	-132.748
64544600000	-35.5171	-151.209
64609700000	-35.5546	179.071
64674700000	-35.5926	178.372
64739800000	-35.6312	157.942
64804800000	-35.6703	141.482
64869900000	-35.71	138.576
64934900000	-35.7502	115.928
65000000000	-35.791	99.4962

## Sheet: Fig. 4c
Frequency(Hz)	S21(dB)
	PD 1	PD 2	PD 3	PD 4	PD 5	PD 6	PD 7	PD 8
10000000	-13.2635	-23.0265	-20.4052	-20.6394	-11.021	-26.7228	-13.0376	-11.4243
42495000	-13.3814	-23.0824	-20.3319	-20.5477	-11.002	-26.7255	-13.0336	-11.3948
74990000	-13.562	-23.1962	-20.3203	-20.4617	-10.9746	-26.7078	-13.0129	-11.3574
107485000	-13.6946	-23.2587	-20.2607	-20.3664	-10.9499	-26.6961	-13.0008	-11.3226
139980000	-13.8765	-23.3696	-20.2497	-20.275	-10.918	-26.6673	-12.974	-11.2804
172475000	-14.0644	-23.4922	-20.2484	-20.1932	-10.8956	-26.6453	-12.9573	-11.2472
204970000	-14.2189	-23.5818	-20.2123	-20.0987	-10.8653	-26.615	-12.9363	-11.2065
237465000	-14.4126	-23.7026	-20.2138	-20.0042	-10.8256	-26.5682	-12.8986	-11.1569
269960000	-14.5557	-23.7822	-20.1676	-19.9216	-10.815	-26.5554	-12.8995	-11.1354
302455000	-14.7201	-23.8839	-20.1415	-19.8343	-10.7921	-26.5167	-12.8834	-11.1011
334950000	-14.8652	-23.9611	-20.0955	-19.7393	-10.7648	-26.4717	-12.8645	-11.0628
367445000	-14.9995	-24.0284	-20.0398	-19.6474	-10.7449	-26.4354	-12.8541	-11.032
399940000	-15.1226	-24.1241	-20.0943	-19.617	-10.7268	-26.3897	-12.8257	-11.009
432435000	-15.0918	-24.0938	-20.0434	-19.5886	-10.7272	-26.377	-12.8293	-11.0053
464930000	-15.1347	-24.1427	-20.0801	-19.5703	-10.7099	-26.3226	-12.8009	-10.985
497425000	-15.1271	-24.1428	-20.0765	-19.5547	-10.7049	-26.308	-12.7915	-10.9777
529920000	-15.0969	-24.1195	-20.0507	-19.5402	-10.7053	-26.32	-12.7907	-10.976
562415000	-15.1207	-24.1434	-20.0783	-19.5327	-10.6962	-26.3073	-12.7725	-10.9659
594910000	-15.0239	-24.0564	-19.9882	-19.5045	-10.6931	-26.3004	-12.775	-10.9601
627405000	-15.0193	-24.0642	-19.9916	-19.4797	-10.6677	-26.2577	-12.7411	-10.9328
659900000	-14.9858	-24.036	-19.9655	-19.4613	-10.6599	-26.2427	-12.7317	-10.9234
692395000	-14.9632	-24.0188	-19.9483	-19.4432	-10.6451	-26.2276	-12.714	-10.9075
724890000	-15.0157	-24.0738	-20.007	-19.4402	-10.6299	-26.2045	-12.687	-10.8917
757385000	-14.9559	-24.0212	-19.953	-19.4267	-10.6312	-26.2172	-12.6911	-10.8918
789880000	-14.9791	-24.048	-19.9812	-19.4179	-10.6165	-26.2034	-12.6658	-10.8758
822375000	-14.9206	-23.9968	-19.9299	-19.4043	-10.6168	-26.2198	-12.6684	-10.875
854870000	-14.8747	-23.9583	-19.8904	-19.3851	-10.6061	-26.2235	-12.6578	-10.8637
887365000	-14.8892	-23.9684	-19.9098	-19.379	-10.5986	-26.2242	-12.6414	-10.8553
919860000	-14.8314	-23.9155	-19.859	-19.3676	-10.6034	-26.2454	-12.6491	-10.8588
952355000	-14.8771	-23.9619	-19.911	-19.3535	-10.5744	-26.2191	-12.6067	-10.8292
984850000	-14.8598	-23.9444	-19.9007	-19.3421	-10.5678	-26.2324	-12.5976	-10.8221
1017350000	-14.8639	-23.9492	-19.909	-19.332	-10.5578	-26.2389	-12.5808	-10.8113
1049840000	-14.8897	-23.98	-19.9404	-19.3307	-10.5518	-26.2454	-12.5675	-10.8048
1082340000	-14.8253	-23.9209	-19.8833	-19.3222	-10.5619	-26.2703	-12.5824	-10.8145
1114830000	-14.8617	-23.9524	-19.9241	-19.3214	-10.5554	-26.2625	-12.5655	-10.808
1147330000	-14.8293	-23.9221	-19.8998	-19.3269	-10.5738	-26.2842	-12.5863	-10.8263
1179820000	-14.8461	-23.9414	-19.9215	-19.3286	-10.5727	-26.2739	-12.5802	-10.8253
1212320000	-14.8918	-23.9845	-19.9724	-19.3337	-10.5686	-26.2461	-12.5663	-10.8214
1244810000	-14.8811	-23.9763	-19.9667	-19.3457	-10.5883	-26.2402	-12.5862	-10.841
1277310000	-14.9672	-24.0631	-20.0585	-19.3689	-10.5951	-26.2069	-12.5805	-10.8484
1309800000	-14.9474	-24.0458	-20.0445	-19.3821	-10.6181	-26.1997	-12.6055	-10.871
1342300000	-14.9682	-24.0689	-20.0677	-19.395	-10.63	-26.1762	-12.6123	-10.883
1374790000	-15.0057	-24.108	-20.1097	-19.4209	-10.6557	-26.1647	-12.6326	-10.9086
1407290000	-14.9806	-24.086	-20.0861	-19.4428	-10.6926	-26.1801	-12.673	-10.9455
1439780000	-15.0559	-24.1595	-20.1659	-19.4642	-10.7022	-26.1564	-12.6709	-10.9555
1472280000	-15.0577	-24.1646	-20.1724	-19.4898	-10.7374	-26.1717	-12.7074	-10.9908
1504770000	-15.1233	-24.2332	-20.2402	-19.5206	-10.7611	-26.1733	-12.7228	-11.0144
1537270000	-15.1842	-24.2916	-20.3021	-19.5488	-10.7837	-26.1813	-12.7369	-11.0366
1569760000	-15.1855	-24.3	-20.3067	-19.5725	-10.8151	-26.2098	-12.7689	-11.0677
1602260000	-15.2626	-24.3836	-20.3862	-19.6022	-10.8318	-26.2222	-12.7747	-11.0843
1634750000	-15.2471	-24.372	-20.372	-19.6277	-10.8701	-26.2743	-12.8179	-11.1227
1667250000	-15.286	-24.4112	-20.4109	-19.6553	-10.8965	-26.3085	-12.839	-11.1489
1699740000	-15.3072	-24.4412	-20.4376	-19.6826	-10.9232	-26.352	-12.8665	-11.1752
1732240000	-15.2867	-24.427	-20.4206	-19.6976	-10.946	-26.3962	-12.8928	-11.1972
1764730000	-15.3624	-24.4994	-20.4954	-19.718	-10.9519	-26.413	-12.8886	-11.2027
1797230000	-15.3553	-24.4942	-20.4886	-19.7353	-10.9756	-26.457	-12.9149	-11.226
1829720000	-15.4078	-24.5482	-20.5408	-19.7461	-10.9757	-26.468	-12.9073	-11.2261
1862220000	-15.4323	-24.5705	-20.5651	-19.7556	-10.9818	-26.4872	-12.9089	-11.2325
1894710000	-15.4374	-24.5771	-20.5723	-19.771	-11.0023	-26.5298	-12.9293	-11.2527
1927210000	-15.4915	-24.6315	-20.6291	-19.7799	-10.9993	-26.5457	-12.9169	-11.25
1959700000	-15.4362	-24.5817	-20.5759	-19.7721	-11.0063	-26.5785	-12.9299	-11.2567
1992200000	-15.4694	-24.6133	-20.6093	-19.7766	-11.0051	-26.59	-12.9216	-11.2552
2024690000	-15.4682	-24.6155	-20.6136	-19.7864	-11.019	-26.616	-12.9361	-11.2684
2057190000	-15.4377	-24.5939	-20.5863	-19.7851	-11.0265	-26.6305	-12.9458	-11.2749
2089680000	-15.4848	-24.6424	-20.6388	-19.783	-11.0128	-26.6093	-12.9225	-11.2605
2122180000	-15.455	-24.618	-20.6122	-19.7899	-11.0303	-26.6253	-12.9429	-11.2771
2154670000	-15.5068	-24.6708	-20.6646	-19.7908	-11.0174	-26.592	-12.9193	-11.2637
2187170000	-15.5078	-24.6728	-20.6686	-19.785	-11.0087	-26.5553	-12.9082	-11.2551
2219660000	-15.4931	-24.6607	-20.6547	-19.7854	-11.0126	-26.5282	-12.9127	-11.2589
2252160000	-15.5324	-24.6982	-20.6945	-19.7898	-11.0069	-26.4846	-12.9002	-11.2534
2284650000	-15.4639	-24.6329	-20.6295	-19.7835	-11.0179	-26.4687	-12.9192	-11.2641
2317150000	-15.4768	-24.6493	-20.6457	-19.7773	-11.0066	-26.4198	-12.9022	-11.2524
2349640000	-15.4557	-24.635	-20.6306	-19.7719	-11.0046	-26.3897	-12.9021	-11.2504
2382140000	-15.4438	-24.6229	-20.622	-19.7659	-11.0043	-26.3593	-12.8986	-11.2498
2414630000	-15.5047	-24.6823	-20.6844	-19.7686	-10.9937	-26.317	-12.8772	-11.2392
2447130000	-15.4693	-24.6538	-20.6519	-19.764	-10.9984	-26.3088	-12.8846	-11.2432
2479620000	-15.5047	-24.6947	-20.689	-19.7587	-10.9818	-26.2785	-12.8595	-11.2266
2512120000	-15.4891	-24.6838	-20.6763	-19.7607	-10.9884	-26.286	-12.8687	-11.233
2544610000	-15.4562	-24.6599	-20.6465	-19.7631	-10.9995	-26.3053	-12.8834	-11.2436
2577110000	-15.4555	-24.6629	-20.6484	-19.7571	-10.9908	-26.3041	-12.8719	-11.2342
2609600000	-15.3894	-24.6063	-20.5864	-19.7543	-11.0045	-26.3375	-12.8935	-11.2468
2642100000	-15.4267	-24.6455	-20.6282	-19.7655	-11.0062	-26.3481	-12.8891	-11.2488
2674590000	-15.4092	-24.6322	-20.6144	-19.7638	-11.0073	-26.37	-12.8922	-11.2504
2707090000	-15.4002	-24.6272	-20.6056	-19.7548	-10.996	-26.3759	-12.8791	-11.2389
2739580000	-15.446	-24.6729	-20.6529	-19.7612	-10.9902	-26.3853	-12.8663	-11.233
2772080000	-15.4134	-24.6428	-20.6175	-19.7657	-11.0043	-26.4221	-12.8848	-11.2461
2804570000	-15.4354	-24.6619	-20.6379	-19.7579	-10.9884	-26.4201	-12.8628	-11.2299
2837070000	-15.3952	-24.6274	-20.6005	-19.7598	-11.0008	-26.4599	-12.8819	-11.2421
2869560000	-15.3732	-24.6122	-20.5818	-19.7654	-11.0132	-26.5025	-12.8975	-11.2541
2902060000	-15.3703	-24.6134	-20.5809	-19.763	-11.0072	-26.5224	-12.8932	-11.2481
2934550000	-15.3099	-24.562	-20.5231	-19.7585	-11.0164	-26.5571	-12.9101	-11.2569
2967050000	-15.3447	-24.6024	-20.56	-19.7637	-11.0116	-26.5627	-12.9009	-11.2522
2999540000	-15.3193	-24.5799	-20.5336	-19.7669	-11.0221	-26.5843	-12.9151	-11.2625
3032040000	-15.3245	-24.5872	-20.5385	-19.7648	-11.0186	-26.5797	-12.9076	-11.259
3064530000	-15.3577	-24.6242	-20.5719	-19.7753	-11.0223	-26.5772	-12.9064	-11.2628
3097030000	-15.3311	-24.6016	-20.5468	-19.7806	-11.0374	-26.5815	-12.9241	-11.2774
3129520000	-15.3706	-24.6406	-20.5869	-19.7811	-11.0282	-26.5395	-12.9064	-11.2678
3162020000	-15.3383	-24.6097	-20.5603	-19.7863	-11.0449	-26.5282	-12.9276	-11.2838
3194510000	-15.3395	-24.6147	-20.5624	-19.7932	-11.0532	-26.5014	-12.9337	-11.2915
3227010000	-15.3448	-24.6177	-20.5708	-19.7951	-11.0565	-26.4699	-12.9344	-11.2939
3259500000	-15.2945	-24.5693	-20.5236	-19.7929	-11.0696	-26.4549	-12.9517	-11.3064
3292000000	-15.334	-24.6086	-20.5638	-19.7982	-11.0683	-26.4198	-12.9441	-11.305
3324490000	-15.2972	-24.5734	-20.5275	-19.7927	-11.0754	-26.4079	-12.954	-11.3111
3356990000	-15.3098	-24.5835	-20.5431	-19.7866	-11.0677	-26.3737	-12.94	-11.3032
3389480000	-15.3407	-24.6105	-20.5787	-19.7943	-11.0726	-26.3605	-12.9391	-11.3084
3421980000	-15.3211	-24.5908	-20.5638	-19.7925	-11.0783	-26.3579	-12.9448	-11.3138
3454470000	-15.3624	-24.6252	-20.6092	-19.7857	-11.0611	-26.3293	-12.9175	-11.2969
3486970000	-15.3243	-24.5898	-20.5778	-19.7841	-11.0713	-26.3447	-12.9309	-11.3064
3519460000	-15.3332	-24.5982	-20.5888	-19.7834	-11.0695	-26.3479	-12.9243	-11.304
3551960000	-15.3349	-24.5965	-20.5931	-19.787	-11.0757	-26.3643	-12.9277	-11.3094
3584450000	-15.2979	-24.5586	-20.5586	-19.7844	-11.0888	-26.3895	-12.9394	-11.3217
3616950000	-15.3346	-24.5938	-20.6011	-19.7845	-11.0826	-26.3948	-12.9246	-11.3146
3649440000	-15.3114	-24.5717	-20.5803	-19.7878	-11.0967	-26.4288	-12.9393	-11.3273
3681940000	-15.3528	-24.6108	-20.6248	-19.7926	-11.091	-26.4394	-12.9267	-11.3213
3714430000	-15.3769	-24.6341	-20.6544	-19.7993	-11.0934	-26.4606	-12.9257	-11.3234
3746930000	-15.361	-24.6215	-20.6436	-19.7945	-11.0926	-26.4792	-12.9251	-11.3222
3779420000	-15.3909	-24.6455	-20.6775	-19.7897	-11.0799	-26.4842	-12.906	-11.3094
3811920000	-15.3489	-24.6013	-20.6411	-19.7872	-11.0917	-26.5275	-12.9219	-11.3206
3844410000	-15.3604	-24.6163	-20.6541	-19.7842	-11.0876	-26.5445	-12.9129	-11.3162
3876910000	-15.3386	-24.5921	-20.6387	-19.7751	-11.0849	-26.5622	-12.9101	-11.313
3909400000	-15.3143	-24.5678	-20.6163	-19.7658	-11.0837	-26.5722	-12.908	-11.311
3941900000	-15.3554	-24.6077	-20.6586	-19.7653	-11.0743	-26.5634	-12.8907	-11.3012
3974390000	-15.329	-24.5807	-20.6348	-19.7589	-11.076	-26.5663	-12.8923	-11.3018
4006890000	-15.3789	-24.6246	-20.6839	-19.7601	-11.0669	-26.545	-12.8728	-11.2924
4039380000	-15.387	-24.6322	-20.6896	-19.7632	-11.0703	-26.5371	-12.8734	-11.2949
4071880000	-15.3831	-24.6329	-20.6863	-19.7604	-11.0685	-26.5099	-12.8696	-11.2923
4104370000	-15.4081	-24.6527	-20.7093	-19.7599	-11.0625	-26.4698	-12.8586	-11.2858
4136870000	-15.3574	-24.6094	-20.6635	-19.7607	-11.0782	-26.4569	-12.8801	-11.3007
4169360000	-15.38	-24.6284	-20.6842	-19.7634	-11.0769	-26.4206	-12.8749	-11.2995
4201860000	-15.3492	-24.5997	-20.6534	-19.76	-11.0827	-26.3966	-12.8836	-11.3046
4234350000	-15.3354	-24.5919	-20.6405	-19.7485	-11.073	-26.3555	-12.8729	-11.295
4266850000	-15.3768	-24.6301	-20.6861	-19.7497	-11.0651	-26.3193	-12.8585	-11.287
4299340000	-15.3687	-24.6222	-20.6763	-19.7506	-11.0712	-26.3029	-12.8649	-11.2929
4331840000	-15.4328	-24.6814	-20.7387	-19.7504	-11.0556	-26.2606	-12.838	-11.2771
4364330000	-15.4224	-24.6673	-20.7322	-19.7471	-11.0588	-26.2516	-12.8386	-11.2792
4396830000	-15.4315	-24.6726	-20.7365	-19.7507	-11.064	-26.2479	-12.8401	-11.2834
4429320000	-15.455	-24.6903	-20.7594	-19.763	-11.0746	-26.2599	-12.8481	-11.2935
4461820000	-15.4006	-24.642	-20.7058	-19.7664	-11.0938	-26.2926	-12.8737	-11.3114
4494310000	-15.4299	-24.6726	-20.7356	-19.7806	-11.1036	-26.3122	-12.8791	-11.3203
4526810000	-15.401	-24.6479	-20.7075	-19.7935	-11.1258	-26.3528	-12.9061	-11.3415
4559300000	-15.4245	-24.6769	-20.7292	-19.8012	-11.1282	-26.3715	-12.9056	-11.3438
4591800000	-15.4663	-24.7237	-20.7742	-19.8071	-11.1186	-26.3815	-12.8913	-11.335
4624290000	-15.4711	-24.7388	-20.7814	-19.8202	-11.1304	-26.4185	-12.9045	-11.3474
4656790000	-15.551	-24.8205	-20.8681	-19.8432	-11.1338	-26.4366	-12.8991	-11.3512
4689280000	-15.5398	-24.8136	-20.8578	-19.8545	-11.1484	-26.4744	-12.9182	-11.3651
4721780000	-15.5558	-24.8347	-20.882	-19.8701	-11.1618	-26.5075	-12.931	-11.3788
4754270000	-15.5726	-24.8541	-20.8997	-19.8935	-11.1874	-26.5625	-12.9585	-11.4046
4786770000	-15.5322	-24.8162	-20.8619	-19.9059	-11.2142	-26.6203	-12.9918	-11.431
4819260000	-15.5858	-24.8633	-20.9123	-19.9232	-11.2238	-26.6467	-12.9956	-11.4398
4851760000	-15.5804	-24.8627	-20.9082	-19.9459	-11.256	-26.6934	-13.0307	-11.4702
4884250000	-15.6312	-24.9119	-20.9674	-19.9652	-11.2672	-26.709	-13.0358	-11.481
4916750000	-15.6846	-24.9577	-21.0212	-19.9884	-11.2834	-26.7253	-13.0462	-11.4961
4949240000	-15.69	-24.9703	-21.028	-20.0043	-11.3007	-26.7412	-13.0641	-11.5132
4981740000	-15.7515	-25.0344	-21.0902	-20.026	-11.3077	-26.7392	-13.0643	-11.5206
5014230000	-15.7151	-25.0083	-21.0628	-20.0416	-11.3328	-26.7534	-13.0978	-11.5452
5046730000	-15.7224	-25.0219	-21.0762	-20.0519	-11.34	-26.7318	-13.1056	-11.5524
5079220000	-15.7129	-25.0272	-21.0759	-20.0687	-11.3594	-26.7245	-13.13	-11.5728
5111720000	-15.6751	-25.0016	-21.0432	-20.0759	-11.3748	-26.7062	-13.1505	-11.5882
5144210000	-15.7309	-25.0605	-21.1006	-20.0929	-11.3794	-26.6741	-13.149	-11.5933
5176710000	-15.7185	-25.0504	-21.091	-20.1085	-11.4024	-26.665	-13.1757	-11.6161
5209200000	-15.7847	-25.1106	-21.1538	-20.1206	-11.4029	-26.6292	-13.1685	-11.6154
5241700000	-15.8096	-25.1363	-21.1838	-20.1382	-11.4188	-26.6183	-13.1814	-11.6301
5274190000	-15.821	-25.1359	-21.1893	-20.1607	-11.4507	-26.6263	-13.2126	-11.6601
5306690000	-15.8639	-25.1726	-21.2313	-20.1758	-11.4601	-26.6171	-13.2174	-11.6684
5339180000	-15.8068	-25.1208	-21.1699	-20.1757	-11.4787	-26.6332	-13.2445	-11.6857
5371680000	-15.8149	-25.1345	-21.1871	-20.1835	-11.4871	-26.6376	-13.2494	-11.6932
5404170000	-15.7914	-25.1111	-21.1647	-20.1932	-11.5076	-26.6662	-13.2742	-11.7124
5436670000	-15.7569	-25.0903	-21.1367	-20.1912	-11.5121	-26.6824	-13.2806	-11.7163
5469160000	-15.7941	-25.1392	-21.188	-20.1922	-11.5008	-26.6776	-13.2622	-11.7054
5501660000	-15.7661	-25.1237	-21.1668	-20.1948	-11.509	-26.7045	-13.2727	-11.7138
5534150000	-15.8239	-25.1837	-21.2307	-20.1956	-11.4925	-26.7001	-13.2453	-11.6981
5566650000	-15.8262	-25.1918	-21.2351	-20.1934	-11.488	-26.7137	-13.2394	-11.6935
5599140000	-15.8105	-25.1754	-21.2188	-20.1869	-11.4844	-26.7294	-13.2349	-11.6886
5631640000	-15.8453	-25.1979	-21.2514	-20.1933	-11.4867	-26.746	-13.2327	-11.6894
5664130000	-15.7784	-25.1217	-21.1832	-20.1866	-11.5016	-26.7838	-13.2551	-11.7027
5696630000	-15.7961	-25.1177	-21.196	-20.1787	-11.4956	-26.793	-13.242	-11.6949
5729120000	-15.7696	-25.0974	-21.1674	-20.1801	-11.511	-26.8338	-13.2592	-11.7088
5761620000	-15.7548	-25.0738	-21.1526	-20.1704	-11.5089	-26.8525	-13.2545	-11.7047
5794110000	-15.7994	-25.1103	-21.2045	-20.1666	-11.4966	-26.853	-13.232	-11.6924
5826610000	-15.7719	-25.0847	-21.181	-20.1558	-11.4946	-26.86	-13.2294	-11.6903
5859100000	-15.8268	-25.143	-21.2481	-20.1451	-11.4656	-26.831	-13.187	-11.6623
5891600000	-15.8065	-25.1259	-21.2426	-20.1362	-11.4591	-26.829	-13.1791	-11.6569
5924090000	-15.7912	-25.1129	-21.2309	-20.1219	-11.4466	-26.8097	-13.1632	-11.6446
5956590000	-15.7966	-25.1207	-21.2521	-20.1166	-11.4375	-26.7887	-13.1493	-11.6363
5989080000	-15.7224	-25.0399	-21.176	-20.1058	-11.4474	-26.776	-13.1643	-11.6448
6021580000	-15.7341	-25.0471	-21.1878	-20.094	-11.4314	-26.7229	-13.1413	-11.6286
6054070000	-15.6893	-24.9916	-21.1424	-20.0849	-11.4354	-26.693	-13.1483	-11.6311
6086570000	-15.6843	-24.9845	-21.1312	-20.0717	-11.4224	-26.637	-13.1312	-11.6171
6119060000	-15.7184	-24.9996	-21.1673	-20.0646	-11.408	-26.5786	-13.1078	-11.6014
6151560000	-15.6926	-24.9645	-21.1289	-20.0578	-11.4129	-26.5512	-13.1122	-11.605
6184050000	-15.7437	-25.005	-21.1822	-20.0476	-11.3885	-26.4904	-13.0763	-11.5808
6216550000	-15.7089	-24.9718	-21.1514	-20.0368	-11.3856	-26.4672	-13.0763	-11.5773
6249040000	-15.7059	-24.9625	-21.1464	-20.0325	-11.3841	-26.4431	-13.071	-11.5754
6281540000	-15.7161	-24.9748	-21.167	-20.0379	-11.3892	-26.4352	-13.0736	-11.5816
6314030000	-15.6348	-24.9061	-21.0913	-20.0277	-11.3986	-26.4442	-13.088	-11.5904
6346530000	-15.6525	-24.9303	-21.1217	-20.0201	-11.3831	-26.4237	-13.0648	-11.5754
6379020000	-15.606	-24.8987	-21.0815	-20.0221	-11.3961	-26.4492	-13.0822	-11.5892
6411520000	-15.6201	-24.9043	-21.0981	-20.0186	-11.3897	-26.4506	-13.0698	-11.5834
6444010000	-15.6449	-24.9287	-21.1262	-20.0119	-11.3714	-26.4409	-13.0467	-11.5654
6476510000	-15.619	-24.8999	-21.0929	-20.0071	-11.3731	-26.4625	-13.0519	-11.5666
6509000000	-15.6788	-24.9444	-21.1525	-20.0115	-11.3618	-26.4655	-13.0315	-11.5552
6541500000	-15.6497	-24.9121	-21.1164	-20.0142	-11.3751	-26.5034	-13.0513	-11.568
6573990000	-15.6546	-24.9107	-21.1163	-20.0121	-11.372	-26.5181	-13.0471	-11.5643
6606490000	-15.6648	-24.9122	-21.1275	-20.0244	-11.3859	-26.5534	-13.0628	-11.5776
6638980000	-15.608	-24.866	-21.0681	-20.0281	-11.4057	-26.599	-13.0905	-11.5963
6671480000	-15.6388	-24.9088	-21.1096	-20.0264	-11.3931	-26.6102	-13.073	-11.5841
6703970000	-15.598	-24.8747	-21.0799	-20.0339	-11.4116	-26.6622	-13.0975	-11.6022
6736470000	-15.643	-24.929	-21.126	-20.0415	-11.4087	-26.6791	-13.0891	-11.6
6768960000	-15.6808	-24.9715	-21.173	-20.0502	-11.4067	-26.6946	-13.0822	-11.5983
6801460000	-15.6787	-24.9774	-21.1679	-20.0559	-11.4136	-26.7164	-13.0907	-11.6054
6833950000	-15.7554	-25.054	-21.2496	-20.0707	-11.407	-26.7108	-13.0756	-11.5986
6866450000	-15.725	-25.0329	-21.2208	-20.0879	-11.4343	-26.7482	-13.1119	-11.6255
6898940000	-15.7485	-25.0575	-21.2426	-20.1026	-11.4447	-26.7547	-13.1213	-11.6359
6931440000	-15.7498	-25.0652	-21.2465	-20.1207	-11.4641	-26.7681	-13.146	-11.6548
6963930000	-15.6984	-25.0264	-21.1939	-20.1376	-11.4949	-26.7776	-13.1854	-11.6846
6996430000	-15.7458	-25.0735	-21.2415	-20.1504	-11.4943	-26.7445	-13.1823	-11.6843
7028920000	-15.7024	-25.0438	-21.195	-20.1592	-11.513	-26.7357	-13.21	-11.7021
7061420000	-15.7598	-25.1053	-21.2541	-20.1691	-11.5086	-26.6937	-13.1993	-11.6975
7093910000	-15.8049	-25.154	-21.3006	-20.1909	-11.5185	-26.6716	-13.2064	-11.7078
7126410000	-15.8241	-25.179	-21.3198	-20.215	-11.5452	-26.6704	-13.2314	-11.7337
7158900000	-15.8978	-25.2608	-21.3979	-20.2309	-11.5416	-26.6346	-13.2172	-11.7289
7191400000	-15.8624	-25.2428	-21.3654	-20.2475	-11.5705	-26.6485	-13.2553	-11.7566
7223890000	-15.897	-25.2815	-21.4001	-20.2756	-11.5947	-26.6559	-13.2772	-11.7799
7256390000	-15.8894	-25.2835	-21.3949	-20.3018	-11.6292	-26.6884	-13.3167	-11.8134
7288880000	-15.8291	-25.2352	-21.3334	-20.3059	-11.648	-26.7105	-13.3421	-11.8315
7321380000	-15.8791	-25.2866	-21.384	-20.3177	-11.6493	-26.7135	-13.338	-11.8325
7353870000	-15.8452	-25.2566	-21.3492	-20.3332	-11.6766	-26.7572	-13.3718	-11.8593
7386370000	-15.9119	-25.3205	-21.4135	-20.338	-11.6666	-26.7539	-13.3527	-11.8496
7418860000	-15.9327	-25.3415	-21.4348	-20.3424	-11.6643	-26.7657	-13.347	-11.8472
7451360000	-15.9458	-25.3561	-21.4498	-20.3575	-11.6807	-26.8024	-13.3626	-11.864
7483850000	-16.0129	-25.4174	-21.518	-20.3797	-11.6896	-26.826	-13.3641	-11.8728
7516350000	-15.9529	-25.3579	-21.4593	-20.3857	-11.7169	-26.8827	-13.3999	-11.8995
7548840000	-15.9739	-25.3728	-21.4776	-20.3977	-11.7313	-26.9132	-13.4098	-11.9131
7581340000	-15.9472	-25.3455	-21.4537	-20.4185	-11.7686	-26.9739	-13.4513	-11.9488
7613830000	-15.8904	-25.2902	-21.3972	-20.4131	-11.7806	-27.0077	-13.4651	-11.9598
7646330000	-15.9219	-25.3156	-21.4302	-20.3918	-11.751	-27.0006	-13.4276	-11.9297
7678820000	-15.8885	-25.2899	-21.3996	-20.3887	-11.757	-27.0332	-13.4372	-11.9344
7711320000	-15.9722	-25.3636	-21.4849	-20.3908	-11.7416	-27.0275	-13.4081	-11.9185
7743810000	-15.9672	-25.3562	-21.4801	-20.3726	-11.7213	-27.0203	-13.3845	-11.8979
7776310000	-15.9464	-25.3357	-21.4594	-20.3503	-11.7028	-27.0099	-13.3649	-11.8785
7808800000	-15.9732	-25.3527	-21.4869	-20.3503	-11.697	-27.0052	-13.3541	-11.8728
7841300000	-15.882	-25.2562	-21.3952	-20.3394	-11.7138	-27.0264	-13.3804	-11.8895
7873790000	-15.8626	-25.2295	-21.3746	-20.317	-11.695	-26.9919	-13.3566	-11.8708
7906290000	-15.7894	-25.1543	-21.3033	-20.2955	-11.6908	-26.9665	-13.3567	-11.8657
7938780000	-15.7475	-25.1118	-21.2626	-20.2711	-11.6743	-26.9146	-13.3373	-11.849
7971280000	-15.7948	-25.1497	-21.3115	-20.2468	-11.6369	-26.8333	-13.2873	-11.8114
8003770000	-15.7611	-25.1097	-21.278	-20.2153	-11.6113	-26.7718	-13.2589	-11.7843
8036270000	-15.8461	-25.1802	-21.3639	-20.197	-11.5712	-26.684	-13.2004	-11.7434
8068760000	-15.8347	-25.159	-21.3526	-20.1787	-11.5543	-26.6346	-13.179	-11.7247
8101260000	-15.8086	-25.1252	-21.3283	-20.1513	-11.5336	-26.588	-13.1553	-11.7032
8133750000	-15.7984	-25.102	-21.3172	-20.129	-11.5142	-26.5449	-13.1327	-11.6826
8166250000	-15.6716	-24.9801	-21.1938	-20.0928	-11.5075	-26.532	-13.1354	-11.6743
8198740000	-15.6451	-24.9569	-21.1688	-20.0548	-11.4676	-26.4814	-13.0925	-11.6339
8231240000	-15.5676	-24.8794	-21.0928	-20.0213	-11.4478	-26.4639	-13.0765	-11.6133
8263730000	-15.5476	-24.8555	-21.0722	-19.9789	-11.4049	-26.417	-13.0268	-11.5699
8296230000	-15.5981	-24.896	-21.1253	-19.9459	-11.3519	-26.3632	-12.9603	-11.517
8328720000	-15.5862	-24.88	-21.1133	-19.9208	-11.3252	-26.3421	-12.9292	-11.4899
8361220000	-15.6659	-24.9402	-21.193	-19.9036	-11.2863	-26.3025	-12.8711	-11.4508
8393710000	-15.6348	-24.9031	-21.1631	-19.8876	-11.2777	-26.3113	-12.8622	-11.4408
8426210000	-15.6092	-24.8724	-21.137	-19.8734	-11.2697	-26.3198	-12.8533	-11.4318
8458700000	-15.5876	-24.8407	-21.1145	-19.8658	-11.2688	-26.3387	-12.8531	-11.4301
8491200000	-15.4686	-24.7229	-20.9938	-19.8323	-11.2623	-26.3575	-12.8556	-11.4214
8523690000	-15.4741	-24.7263	-21.0029	-19.8073	-11.2315	-26.3405	-12.8188	-11.3897
8556190000	-15.4353	-24.6867	-20.9706	-19.794	-11.2273	-26.3606	-12.8171	-11.3845
8588680000	-15.4744	-24.7223	-21.011	-19.7699	-11.1916	-26.3441	-12.7712	-11.3493
8621180000	-15.5309	-24.771	-21.0697	-19.7483	-11.1494	-26.3189	-12.717	-11.3072
8653670000	-15.5297	-24.7698	-21.0717	-19.7407	-11.1401	-26.3279	-12.7059	-11.2981
8686170000	-15.6044	-24.8402	-21.1476	-19.7492	-11.1287	-26.3228	-12.6845	-11.2878
8718660000	-15.5379	-24.7792	-21.0821	-19.7367	-11.1306	-26.3402	-12.6955	-11.2891
8751160000	-15.495	-24.7433	-21.0401	-19.72	-11.1198	-26.3334	-12.6885	-11.2779
8783650000	-15.4679	-24.7212	-21.0165	-19.7321	-11.1398	-26.3538	-12.7145	-11.2968
8816150000	-15.3829	-24.6501	-20.9351	-19.7242	-11.1495	-26.356	-12.7327	-11.3056
8848640000	-15.4258	-24.69	-20.9796	-19.709	-11.1186	-26.2911	-12.694	-11.2743
8881140000	-15.4243	-24.6876	-20.979	-19.7114	-11.1228	-26.2605	-12.6973	-11.2774
8913630000	-15.5194	-24.7815	-21.0767	-19.7199	-11.1059	-26.1963	-12.6683	-11.2605
8946130000	-15.5858	-24.8438	-21.1449	-19.7268	-11.0914	-26.1434	-12.6462	-11.2467
8978620000	-15.5753	-24.8353	-21.1353	-19.7244	-11.0905	-26.1108	-12.6461	-11.2452
9011120000	-15.6371	-24.8953	-21.2012	-19.7501	-11.1039	-26.0955	-12.6547	-11.2588
9043610000	-15.5644	-24.8357	-21.1294	-19.7584	-11.1333	-26.1136	-12.6983	-11.2875
9076110000	-15.5259	-24.8034	-21.0926	-19.7429	-11.1228	-26.0837	-12.6906	-11.277
9108600000	-15.4964	-24.7799	-21.0662	-19.7486	-11.1367	-26.0881	-12.7101	-11.2896
9141100000	-15.4547	-24.7538	-21.0295	-19.7468	-11.1443	-26.0901	-12.7229	-11.2961
9173590000	-15.5306	-24.8323	-21.1091	-19.7482	-11.1242	-26.0576	-12.6931	-11.2764
9206090000	-15.5363	-24.8379	-21.1114	-19.7517	-11.1269	-26.0641	-12.6956	-11.2783
9238580000	-15.6357	-24.9339	-21.2066	-19.7648	-11.114	-26.0505	-12.6704	-11.2648
9271080000	-15.6859	-24.9818	-21.2575	-19.7928	-11.1311	-26.0777	-12.6855	-11.2804
9303570000	-15.6788	-24.9777	-21.2495	-19.8047	-11.1481	-26.1082	-12.7055	-11.2966
9336070000	-15.709	-25.006	-21.2779	-19.8186	-11.1567	-26.1378	-12.7133	-11.3043
9368560000	-15.6353	-24.9388	-21.2035	-19.838	-11.2022	-26.2147	-12.7724	-11.3483
9401060000	-15.631	-24.9376	-21.1971	-19.8418	-11.2085	-26.2429	-12.7778	-11.3546
9433550000	-15.6094	-24.9163	-21.1752	-19.8565	-11.2331	-26.2912	-12.8066	-11.379
9466050000	-15.5971	-24.9076	-21.1602	-19.8507	-11.2318	-26.3088	-12.8046	-11.3771
9498540000	-15.6802	-24.9827	-21.2415	-19.8545	-11.2155	-26.3066	-12.7771	-11.3611
9531040000	-15.6885	-24.9927	-21.2485	-19.8732	-11.2376	-26.3549	-12.7988	-11.3826
9563530000	-15.7608	-25.0657	-21.3215	-19.8756	-11.2189	-26.3537	-12.7689	-11.3641
9596030000	-15.7574	-25.0637	-21.3187	-19.8861	-11.2336	-26.394	-12.7873	-11.3777
9628520000	-15.7282	-25.0381	-21.2906	-19.8897	-11.2484	-26.4242	-12.8062	-11.3906
9661020000	-15.7512	-25.0617	-21.3174	-19.9134	-11.2739	-26.4597	-12.8332	-11.4156
9693510000	-15.655	-24.9744	-21.2209	-19.9193	-11.3098	-26.5064	-12.8811	-11.4502
9726010000	-15.6543	-24.9659	-21.2207	-19.9097	-11.3011	-26.4913	-12.8684	-11.4414
9758500000	-15.6285	-24.9405	-21.1956	-19.9241	-11.328	-26.5133	-12.8987	-11.4675
9791000000	-15.644	-24.9491	-21.2117	-19.9242	-11.3307	-26.4873	-12.8961	-11.47
9823490000	-15.7129	-25.0023	-21.2799	-19.9223	-11.3143	-26.4289	-12.8656	-11.4536
9855990000	-15.6988	-24.9858	-21.2678	-19.9261	-11.3271	-26.4075	-12.8773	-11.4657
9888480000	-15.7601	-25.043	-21.3323	-19.9258	-11.3096	-26.3467	-12.8481	-11.4485
9920980000	-15.7224	-25.0051	-21.2972	-19.926	-11.3243	-26.3329	-12.868	-11.4624
9953470000	-15.6762	-24.9573	-21.2538	-19.9112	-11.3234	-26.3003	-12.8675	-11.4604
9985970000	-15.6692	-24.9446	-21.2504	-19.9157	-11.3371	-26.2915	-12.8822	-11.4722
10018500000	-15.5669	-24.8462	-21.1509	-19.9148	-11.3661	-26.3025	-12.9206	-11.4997
10051000000	-15.5585	-24.8319	-21.1467	-19.8789	-11.3271	-26.2378	-12.8755	-11.4604
10083500000	-15.5162	-24.7869	-21.1112	-19.8792	-11.3422	-26.2412	-12.8933	-11.4741
10115900000	-15.5548	-24.8195	-21.1523	-19.8776	-11.34	-26.2254	-12.8836	-11.4714
10148400000	-15.6212	-24.8713	-21.2177	-19.8804	-11.3307	-26.2068	-12.8616	-11.4619
10180900000	-15.604	-24.8496	-21.2003	-19.8777	-11.3389	-26.2207	-12.8682	-11.4693
10213400000	-15.6653	-24.896	-21.263	-19.875	-11.3223	-26.2059	-12.8376	-11.4529
10245900000	-15.6424	-24.8629	-21.2457	-19.8957	-11.3651	-26.2647	-12.8843	-11.4952
10278400000	-15.6168	-24.8247	-21.2222	-19.8871	-11.3696	-26.2829	-12.8849	-11.4989
10310900000	-15.59	-24.7906	-21.1981	-19.8716	-11.3645	-26.2987	-12.8792	-11.4932
10343400000	-15.4891	-24.6985	-21.0957	-19.8579	-11.3729	-26.3337	-12.8955	-11.5002
10375900000	-15.5317	-24.7307	-21.1381	-19.8502	-11.3563	-26.331	-12.8709	-11.4835
10408400000	-15.4944	-24.6924	-21.1027	-19.8483	-11.3676	-26.3618	-12.8832	-11.4937
10440900000	-15.5371	-24.7245	-21.1485	-19.8302	-11.3429	-26.3456	-12.8483	-11.4689
10473400000	-15.5934	-24.7732	-21.2065	-19.8366	-11.3367	-26.358	-12.8339	-11.4629
10505900000	-15.6014	-24.7789	-21.2156	-19.8577	-11.3657	-26.4133	-12.8635	-11.491
10538400000	-15.6536	-24.8191	-21.2709	-19.8489	-11.3427	-26.4054	-12.8298	-11.4679
10570900000	-15.6004	-24.7643	-21.2223	-19.8545	-11.3709	-26.4581	-12.8668	-11.4954
10603400000	-15.608	-24.7724	-21.2332	-19.8753	-11.4	-26.4978	-12.8946	-11.5243
10635900000	-15.5848	-24.7453	-21.2107	-19.876	-11.4109	-26.5194	-12.9083	-11.5353
10668400000	-15.4855	-24.653	-21.1125	-19.8475	-11.4014	-26.5121	-12.9031	-11.5259
10700900000	-15.5542	-24.7185	-21.1841	-19.8484	-11.3878	-26.4864	-12.8797	-11.5123
10733400000	-15.5674	-24.7382	-21.198	-19.8825	-11.4273	-26.5114	-12.92	-11.5511
10765800000	-15.6445	-24.808	-21.2746	-19.8673	-11.3915	-26.4368	-12.8704	-11.5152
10798300000	-15.6822	-24.8425	-21.3143	-19.8608	-11.3681	-26.3778	-12.8392	-11.4917
10830800000	-15.7211	-24.8871	-21.3584	-19.907	-11.4149	-26.3912	-12.888	-11.538
10863300000	-15.7882	-24.9575	-21.4294	-19.9277	-11.4178	-26.3582	-12.8857	-11.5402
10895800000	-15.6845	-24.8678	-21.3302	-19.9023	-11.4125	-26.3351	-12.897	-11.5334
10928300000	-15.6827	-24.8762	-21.3274	-19.9185	-11.4302	-26.3319	-12.9186	-11.5506
10960800000	-15.6703	-24.8802	-21.3157	-19.9546	-11.4754	-26.362	-12.9733	-11.5954
10993300000	-15.6035	-24.8239	-21.2487	-19.944	-11.4776	-26.3461	-12.9817	-11.5971
11025800000	-15.6843	-24.8967	-21.3319	-19.9408	-11.4571	-26.3039	-12.9505	-11.5773
11058300000	-15.7229	-24.9417	-21.372	-19.9851	-11.5036	-26.3454	-12.9978	-11.6235
11090800000	-15.8603	-25.0781	-21.5118	-20.0139	-11.5036	-26.3321	-12.9831	-11.6242
11123300000	-15.9011	-25.1246	-21.5524	-20.0178	-11.4894	-26.3239	-12.9634	-11.6095
11155800000	-15.9362	-25.1723	-21.5873	-20.0597	-11.5294	-26.3801	-13.0059	-11.649
11188300000	-16.0106	-25.2522	-21.6637	-20.1054	-11.5602	-26.4261	-13.0365	-11.68
11220800000	-15.9236	-25.1766	-21.5743	-20.1122	-11.5914	-26.4858	-13.0839	-11.7096
11253300000	-15.9346	-25.1932	-21.5819	-20.1336	-11.6136	-26.5284	-13.1081	-11.7311
11285800000	-15.9259	-25.193	-21.5701	-20.1742	-11.6625	-26.605	-13.1658	-11.7793
11318300000	-15.9084	-25.1896	-21.5521	-20.1821	-11.6748	-26.6398	-13.1822	-11.7905
11350800000	-16.0166	-25.2949	-21.6576	-20.1957	-11.6625	-26.6402	-13.1602	-11.7781
11383300000	-16.0774	-25.361	-21.7157	-20.2462	-11.7091	-26.7071	-13.2069	-11.8248
11415700000	-16.2259	-25.5025	-21.8635	-20.2852	-11.7171	-26.7277	-13.1994	-11.8336
11448200000	-16.2559	-25.5336	-21.8955	-20.2981	-11.7198	-26.7603	-13.2016	-11.8369
11480700000	-16.2846	-25.5715	-21.9239	-20.3415	-11.766	-26.837	-13.2519	-11.8829
11513200000	-16.3252	-25.612	-21.9625	-20.3755	-11.7964	-26.893	-13.2849	-11.9132
11545700000	-16.2127	-25.5026	-21.8487	-20.3669	-11.8181	-26.9394	-13.3216	-11.9341
11578200000	-16.2293	-25.5233	-21.8647	-20.3911	-11.8446	-26.9728	-13.3472	-11.9607
11610700000	-16.2141	-25.5118	-21.8493	-20.42	-11.8838	-27.0176	-13.3918	-11.9991
11643200000	-16.2202	-25.5157	-21.8573	-20.4047	-11.8668	-26.993	-13.3705	-11.9822
11675700000	-16.3193	-25.609	-21.9554	-20.4016	-11.8346	-26.9393	-13.3246	-11.9499
11708200000	-16.3853	-25.6742	-22.0197	-20.4486	-11.8756	-26.9521	-13.3635	-11.9901
11740700000	-16.5104	-25.7889	-22.1427	-20.4751	-11.872	-26.9061	-13.3444	-11.986
11773200000	-16.4875	-25.7604	-22.119	-20.46	-11.8587	-26.8637	-13.3338	-11.972
11805700000	-16.4858	-25.7562	-22.1169	-20.4857	-11.8953	-26.8718	-13.3759	-12.0089
11838200000	-16.5025	-25.7695	-22.1316	-20.5256	-11.945	-26.8946	-13.43	-12.0579
11870700000	-16.3435	-25.6206	-21.9733	-20.4826	-11.936	-26.8682	-13.4338	-12.0478
11903200000	-16.3157	-25.5938	-21.9464	-20.4519	-11.9055	-26.8117	-13.4009	-12.0175
11935700000	-16.3079	-25.5881	-21.9406	-20.4775	-11.9414	-26.8276	-13.4386	-12.0528
11968200000	-16.3429	-25.6156	-21.9777	-20.4533	-11.9111	-26.7715	-13.3974	-12.0226
12000700000	-16.3868	-25.6457	-22.0227	-20.4016	-11.8366	-26.6754	-13.3064	-11.9483
12033200000	-16.4101	-25.6693	-22.0447	-20.4121	-11.8471	-26.6804	-13.3134	-11.9583
12065600000	-16.5069	-25.757	-22.1416	-20.4379	-11.8544	-26.6815	-13.3081	-11.9656
12098100000	-16.4232	-25.6678	-22.0561	-20.3991	-11.8354	-26.6786	-13.2961	-11.945
12130600000	-16.3483	-25.5921	-21.9803	-20.3721	-11.8287	-26.6873	-13.2939	-11.9374
12163100000	-16.3251	-25.5676	-21.9577	-20.396	-11.8701	-26.747	-13.3408	-11.9781
12195600000	-16.195	-25.4437	-21.8269	-20.3758	-11.8838	-26.785	-13.3622	-11.9905
12228100000	-16.1763	-25.4179	-21.8093	-20.3259	-11.8346	-26.7476	-13.3037	-11.9411
12260600000	-16.1725	-25.4064	-21.8055	-20.3286	-11.8476	-26.7787	-13.3126	-11.9535
12293100000	-16.2717	-25.4943	-21.9031	-20.3359	-11.8433	-26.7789	-13.2919	-11.9491
12325600000	-16.3287	-25.5354	-21.9581	-20.308	-11.7962	-26.7384	-13.2277	-11.9021
12358100000	-16.3253	-25.5185	-21.9524	-20.2946	-11.7906	-26.7504	-13.2158	-11.8962
12390600000	-16.3973	-25.5746	-22.0224	-20.3219	-11.8144	-26.7937	-13.2285	-11.9199
12423100000	-16.3043	-25.4761	-21.9294	-20.2987	-11.8236	-26.8364	-13.2474	-11.9279
12455600000	-16.196	-25.3715	-21.8231	-20.2453	-11.7916	-26.8296	-13.2201	-11.8948
12488100000	-16.1497	-25.328	-21.778	-20.2597	-11.8243	-26.8829	-13.2599	-11.9265
12520600000	-16.0678	-25.2477	-21.6966	-20.2595	-11.8508	-26.9189	-13.2913	-11.9528
12553100000	-16.1063	-25.2726	-21.7309	-20.2331	-11.8172	-26.8774	-13.2468	-11.9199
12585600000	-16.1218	-25.2822	-21.7451	-20.2303	-11.8176	-26.8713	-13.2424	-11.9201
12618100000	-16.2544	-25.4031	-21.8774	-20.2584	-11.8254	-26.8572	-13.2338	-11.9288
12650600000	-16.3137	-25.4553	-21.9367	-20.2592	-11.8068	-26.8107	-13.2045	-11.9107
12683100000	-16.2982	-25.4393	-21.922	-20.2453	-11.7937	-26.7691	-13.1918	-11.8978
12715500000	-16.353	-25.4894	-21.9773	-20.2782	-11.8209	-26.766	-13.2169	-11.9251
12748000000	-16.2563	-25.394	-21.8799	-20.269	-11.8401	-26.7642	-13.2505	-11.9431
12780500000	-16.1759	-25.3184	-21.8001	-20.2356	-11.8197	-26.7138	-13.2349	-11.9222
12813000000	-16.1365	-25.2862	-21.7608	-20.2509	-11.8485	-26.7172	-13.2704	-11.9501
12845500000	-16.1135	-25.2678	-21.7367	-20.2648	-11.8745	-26.7197	-13.2989	-11.9758
12878000000	-16.1799	-25.334	-21.8048	-20.2429	-11.8318	-26.6472	-13.2478	-11.9343
12910500000	-16.2053	-25.36	-21.8311	-20.2398	-11.8194	-26.6163	-13.2336	-11.9221
12943000000	-16.3572	-25.5041	-21.9808	-20.2908	-11.8418	-26.6191	-13.2437	-11.9457
12975500000	-16.3777	-25.5307	-22.0056	-20.2862	-11.8205	-26.5972	-13.2211	-11.9243
13008000000	-16.3247	-25.4905	-21.953	-20.2493	-11.7812	-26.5694	-13.1889	-11.8843
13040500000	-16.3721	-25.545	-22.0026	-20.301	-11.8271	-26.6323	-13.2415	-11.93
13073000000	-16.2766	-25.4666	-21.9069	-20.2975	-11.845	-26.6799	-13.2762	-11.9475
13105500000	-16.2079	-25.4118	-21.8414	-20.2523	-11.7996	-26.6506	-13.2346	-11.9019
13138000000	-16.1933	-25.4038	-21.825	-20.2709	-11.8236	-26.697	-13.2633	-11.9253
13170500000	-16.2296	-25.4429	-21.8605	-20.2885	-11.8392	-26.7291	-13.2759	-11.9405
13203000000	-16.3262	-25.5422	-21.9545	-20.2805	-11.7956	-26.7027	-13.2255	-11.8977
13235500000	-16.3463	-25.5671	-21.9768	-20.2663	-11.7657	-26.6922	-13.1935	-11.8672
13268000000	-16.4845	-25.7069	-22.12	-20.3221	-11.792	-26.7304	-13.209	-11.8938
13300500000	-16.4817	-25.7115	-22.1191	-20.3263	-11.7908	-26.7558	-13.2133	-11.8922
13333000000	-16.4242	-25.6553	-22.0594	-20.2902	-11.7601	-26.7571	-13.1891	-11.8612
13365400000	-16.4681	-25.6968	-22.1003	-20.348	-11.8244	-26.853	-13.2585	-11.9255
13397900000	-16.3998	-25.6358	-22.0334	-20.3712	-11.8737	-26.9332	-13.3205	-11.9742
13430400000	-16.3607	-25.6046	-21.9969	-20.3347	-11.8361	-26.9117	-13.2826	-11.937
13462900000	-16.3414	-25.5924	-21.9789	-20.3281	-11.8316	-26.9194	-13.2798	-11.9325
13495400000	-16.4157	-25.6639	-22.0518	-20.345	-11.8365	-26.9236	-13.2776	-11.938
13527900000	-16.4973	-25.74	-22.1324	-20.336	-11.8019	-26.8797	-13.2318	-11.9041
13560400000	-16.4943	-25.735	-22.1303	-20.3077	-11.766	-26.8313	-13.1909	-11.8675
13592900000	-16.592	-25.8337	-22.2283	-20.3461	-11.7819	-26.8216	-13.1983	-11.8832
13625400000	-16.5687	-25.8156	-22.2037	-20.3599	-11.8032	-26.8236	-13.2293	-11.9039
13657900000	-16.5055	-25.7504	-22.1391	-20.3323	-11.7878	-26.7818	-13.2201	-11.8885
13690400000	-16.5038	-25.7444	-22.1391	-20.3713	-11.8436	-26.8097	-13.282	-11.9443
13722900000	-16.4247	-25.6766	-22.0584	-20.3813	-11.8802	-26.8219	-13.3287	-11.9808
13755400000	-16.412	-25.6625	-22.0475	-20.36	-11.8581	-26.7666	-13.304	-11.9591
13787900000	-16.3844	-25.6373	-22.0196	-20.355	-11.8623	-26.7472	-13.3088	-11.9634
13820400000	-16.4646	-25.7139	-22.1013	-20.3696	-11.8648	-26.7194	-13.3015	-11.9664
13852900000	-16.5395	-25.7834	-22.1749	-20.3759	-11.8521	-26.6839	-13.2786	-11.9543
13885400000	-16.5059	-25.743	-22.146	-20.3303	-11.8119	-26.6303	-13.2313	-11.9143
13917900000	-16.5604	-25.7882	-22.2001	-20.3496	-11.8248	-26.6356	-13.2366	-11.9276
13950400000	-16.5238	-25.7474	-22.1584	-20.3703	-11.8683	-26.6937	-13.2897	-11.9705
13982900000	-16.4429	-25.6645	-22.075	-20.3271	-11.8433	-26.6802	-13.2672	-11.9446
14015300000	-16.3846	-25.6071	-22.0176	-20.3279	-11.8672	-26.7224	-13.2972	-11.9672
14047800000	-16.3058	-25.5324	-21.9392	-20.3319	-11.8979	-26.7685	-13.3325	-11.9964
14080300000	-16.2981	-25.5165	-21.9317	-20.2984	-11.8647	-26.7481	-13.2917	-11.963
14112800000	-16.2561	-25.4652	-21.888	-20.263	-11.8399	-26.7408	-13.2629	-11.9373
14145300000	-16.3225	-25.5213	-21.9545	-20.2571	-11.823	-26.7346	-13.2327	-11.9203
14177800000	-16.3889	-25.5734	-22.0178	-20.2839	-11.8438	-26.7707	-13.2448	-11.9409
14210300000	-16.355	-25.5252	-21.9828	-20.2408	-11.808	-26.7514	-13.2032	-11.9042
14242800000	-16.3535	-25.509	-21.9814	-20.2207	-11.7915	-26.7543	-13.1805	-11.8879
14275300000	-16.3024	-25.448	-21.9306	-20.2387	-11.8426	-26.8401	-13.2394	-11.9389
14307800000	-16.224	-25.3656	-21.8562	-20.1908	-11.8141	-26.8383	-13.2093	-11.9102
14340300000	-16.1264	-25.2619	-21.7574	-20.1546	-11.8051	-26.8538	-13.2033	-11.9002
14372800000	-16.063	-25.1945	-21.6904	-20.134	-11.8061	-26.8666	-13.2022	-11.9005
14405300000	-16.0892	-25.2097	-21.7207	-20.1109	-11.7791	-26.8407	-13.1639	-11.8735
14437800000	-16.0547	-25.1701	-21.6846	-20.0639	-11.7369	-26.7981	-13.1166	-11.8312
14470300000	-16.1135	-25.2127	-21.7423	-20.031	-11.6857	-26.7352	-13.0499	-11.7805
14502800000	-16.1437	-25.2321	-21.7702	-20.0435	-11.6978	-26.7394	-13.0568	-11.7927
14535300000	-16.1105	-25.1927	-21.7376	-20.0173	-11.6809	-26.7061	-13.038	-11.7758
14567800000	-16.073	-25.1481	-21.6987	-19.9894	-11.6614	-26.6597	-13.0199	-11.7557
14600300000	-15.9734	-25.0536	-21.5992	-19.9839	-11.6872	-26.6625	-13.057	-11.781
14632800000	-15.9289	-25.0109	-21.5546	-19.973	-11.6884	-26.6259	-13.0593	-11.7826
14665200000	-15.8529	-24.9363	-21.4763	-19.9672	-11.7027	-26.6102	-13.0801	-11.7971
14697700000	-15.8056	-24.8921	-21.4324	-19.9324	-11.6754	-26.5469	-13.052	-11.7703
14730200000	-15.8513	-24.9366	-21.4784	-19.9157	-11.6445	-26.4829	-13.0133	-11.7395
14762700000	-15.8689	-24.9547	-21.4938	-19.9124	-11.6381	-26.4492	-13.0043	-11.734
14795200000	-15.9429	-25.0242	-21.5699	-19.9031	-11.6048	-26.3855	-12.9597	-11.7021
14827700000	-15.9373	-25.0207	-21.5652	-19.9046	-11.6074	-26.3784	-12.9656	-11.7046
14860200000	-15.9039	-24.9972	-21.5336	-19.8892	-11.5953	-26.3656	-12.9596	-11.6923
14892700000	-15.891	-24.9951	-21.5216	-19.9103	-11.6221	-26.4011	-12.9973	-11.7189
14925200000	-15.7859	-24.9038	-21.4161	-19.9097	-11.6453	-26.4445	-13.0377	-11.7418
14957700000	-15.7431	-24.8785	-21.3721	-19.8896	-11.6263	-26.4414	-13.0235	-11.7234
14990200000	-15.7168	-24.8682	-21.345	-19.9173	-11.6626	-26.4995	-13.0687	-11.7599
15022700000	-15.7605	-24.917	-21.3895	-19.9246	-11.6607	-26.5099	-13.0649	-11.7592
15055200000	-15.8402	-24.9952	-21.4687	-19.9316	-11.6468	-26.5114	-13.0441	-11.746
15087700000	-15.8972	-25.0571	-21.5236	-19.9556	-11.6588	-26.5435	-13.0549	-11.7587
15120200000	-16.0111	-25.1724	-21.6338	-19.9928	-11.6685	-26.5696	-13.0559	-11.7689
15152700000	-16.0159	-25.1849	-21.6353	-20.0164	-11.6928	-26.6223	-13.0883	-11.7935
15185200000	-16.0105	-25.1841	-21.6303	-20.0217	-11.6981	-26.6518	-13.0987	-11.7992
15217700000	-16.0069	-25.1846	-21.626	-20.0535	-11.7392	-26.723	-13.1488	-11.8396
15250200000	-15.9499	-25.1383	-21.5672	-20.0704	-11.7752	-26.793	-13.1949	-11.875
15282700000	-15.9718	-25.1595	-21.5889	-20.0721	-11.7729	-26.8163	-13.1915	-11.8726
15315100000	-15.9711	-25.1614	-21.5889	-20.0847	-11.7917	-26.8594	-13.2126	-11.8909
15347600000	-16.0577	-25.2478	-21.6757	-20.0865	-11.7774	-26.8521	-13.1886	-11.8771
15380100000	-16.1533	-25.3413	-21.7689	-20.1087	-11.7774	-26.8575	-13.1808	-11.878
15412600000	-16.2007	-25.3882	-21.8158	-20.1186	-11.7762	-26.8589	-13.177	-11.8778
15445100000	-16.2667	-25.4538	-21.8842	-20.1229	-11.7586	-26.8375	-13.1532	-11.8607
15477600000	-16.2589	-25.4489	-21.8737	-20.1466	-11.7907	-26.8721	-13.1936	-11.8927
15510100000	-16.2822	-25.471	-21.8961	-20.1711	-11.8151	-26.8752	-13.2183	-11.9177
15542600000	-16.2658	-25.4549	-21.8776	-20.1862	-11.8422	-26.8758	-13.2501	-11.9448
15575100000	-16.1954	-25.3887	-21.8068	-20.16	-11.83	-26.8306	-13.2407	-11.9324
15607600000	-16.2582	-25.4449	-21.8687	-20.1746	-11.8374	-26.7924	-13.2398	-11.9392
15640100000	-16.2982	-25.4758	-21.906	-20.2035	-11.8698	-26.7859	-13.2688	-11.9707
15672600000	-16.3615	-25.526	-21.9665	-20.1644	-11.8114	-26.6827	-13.1953	-11.9122
15705100000	-16.3959	-25.5628	-21.9975	-20.1511	-11.7787	-26.6284	-13.1584	-11.8797
15737600000	-16.4437	-25.6102	-22.0448	-20.1755	-11.7956	-26.6271	-13.1734	-11.897
15770100000	-16.4632	-25.625	-22.0637	-20.1631	-11.7762	-26.5973	-13.15	-11.8778
15802600000	-16.3713	-25.5318	-21.9756	-20.1254	-11.7616	-26.5848	-13.1442	-11.863
15835100000	-16.3636	-25.5203	-21.9686	-20.1261	-11.7713	-26.5945	-13.1527	-11.8726
15867600000	-16.3358	-25.4965	-21.9396	-20.1396	-11.8004	-26.635	-13.1871	-11.9005
15900100000	-16.2567	-25.4228	-21.8603	-20.08	-11.7487	-26.5935	-13.1354	-11.8489
15932600000	-16.2707	-25.4302	-21.873	-20.0339	-11.6906	-26.5384	-13.0687	-11.7909
15965000000	-16.3142	-25.4736	-21.9162	-20.0582	-11.7124	-26.57	-13.0873	-11.8125
15997500000	-16.3793	-25.5356	-21.9804	-20.0293	-11.6562	-26.5237	-13.0195	-11.7572
16030000000	-16.3457	-25.4969	-21.945	-19.9765	-11.5923	-26.4809	-12.9543	-11.6938
16062500000	-16.3591	-25.5046	-21.9576	-19.9806	-11.5954	-26.5019	-12.9558	-11.6968
16095000000	-16.3869	-25.5271	-21.9845	-20.0061	-11.6229	-26.5513	-12.9848	-11.724
16127500000	-16.2837	-25.4255	-21.8789	-19.9785	-11.6219	-26.5787	-12.9951	-11.7225
16160000000	-16.2198	-25.365	-21.8165	-19.9269	-11.5775	-26.5542	-12.9523	-11.6783
16192500000	-16.1839	-25.3309	-21.778	-19.9428	-11.6115	-26.6187	-12.9929	-11.7115
16225000000	-16.1861	-25.3337	-21.7826	-19.9394	-11.611	-26.6403	-12.9894	-11.7108
16257500000	-16.192	-25.3336	-21.7883	-19.8818	-11.5406	-26.5857	-12.91	-11.6402
16290000000	-16.2004	-25.342	-21.7943	-19.8658	-11.5217	-26.5845	-12.8885	-11.6216
16322500000	-16.2878	-25.4255	-21.8826	-19.8738	-11.5072	-26.5741	-12.8628	-11.608
16355000000	-16.2534	-25.3854	-21.8463	-19.8474	-11.4835	-26.5595	-12.8412	-11.5849
16387500000	-16.2235	-25.3499	-21.8196	-19.8206	-11.4655	-26.5358	-12.8197	-11.5663
16420000000	-16.202	-25.3265	-21.7994	-19.82	-11.4745	-26.5346	-12.8331	-11.5748
16452500000	-16.1226	-25.2472	-21.7152	-19.8177	-11.497	-26.5344	-12.8654	-11.5965
16485000000	-16.0892	-25.2107	-21.6819	-19.7869	-11.4678	-26.4728	-12.8356	-11.5669
16517500000	-16.0183	-25.1439	-21.614	-19.7594	-11.4502	-26.4257	-12.8244	-11.5489
16550000000	-16.0409	-25.1702	-21.639	-19.7516	-11.4346	-26.3736	-12.8041	-11.5344
16582500000	-16.0861	-25.2055	-21.6869	-19.7438	-11.4124	-26.3164	-12.775	-11.5129
16614900000	-16.0859	-25.2008	-21.6866	-19.7331	-11.4013	-26.281	-12.7609	-11.5022
16647400000	-16.1209	-25.2288	-21.7218	-19.7171	-11.3725	-26.2263	-12.7239	-11.4741
16679900000	-16.0606	-25.168	-21.6625	-19.6956	-11.366	-26.2078	-12.7234	-11.4676
16712400000	-16.0408	-25.1484	-21.6432	-19.6899	-11.368	-26.1993	-12.727	-11.4694
16744900000	-15.993	-25.0993	-21.5931	-19.6799	-11.3726	-26.2052	-12.7385	-11.4735
16777400000	-15.8964	-25.0066	-21.4952	-19.6484	-11.3626	-26.199	-12.7346	-11.4636
16809900000	-15.9117	-25.0164	-21.5092	-19.642	-11.3535	-26.1905	-12.7204	-11.4545
16842400000	-15.8916	-24.9943	-21.486	-19.6502	-11.372	-26.2218	-12.7411	-11.4727
16874900000	-15.9207	-25.016	-21.5152	-19.6233	-11.3335	-26.1908	-12.6945	-11.4356
16907400000	-15.925	-25.0142	-21.5215	-19.5988	-11.3006	-26.1733	-12.6579	-11.404
16939900000	-15.9418	-25.0276	-21.5387	-19.6214	-11.326	-26.2219	-12.6842	-11.4305
16972400000	-15.9758	-25.058	-21.574	-19.6327	-11.3296	-26.2479	-12.6861	-11.4352
17004900000	-15.8652	-24.9465	-21.4626	-19.5938	-11.3124	-26.2655	-12.6815	-11.4179
17037400000	-15.8545	-24.9376	-21.4537	-19.6071	-11.3335	-26.3121	-12.7056	-11.4393
17069900000	-15.8378	-24.9215	-21.4358	-19.6408	-11.3825	-26.3908	-12.763	-11.4887
17102400000	-15.7551	-24.8463	-21.3556	-19.6092	-11.3662	-26.4036	-12.7517	-11.4726
17134900000	-15.7702	-24.8612	-21.3739	-19.5905	-11.3394	-26.4053	-12.7218	-11.4464
17167400000	-15.7835	-24.8802	-21.3857	-19.6262	-11.3827	-26.4784	-12.7683	-11.4895
17199900000	-15.8787	-24.9726	-21.48	-19.6628	-11.407	-26.5184	-12.7837	-11.5139
17232400000	-15.8795	-24.9699	-21.4796	-19.6599	-11.4041	-26.535	-12.7829	-11.5115
17264800000	-15.8651	-24.966	-21.4632	-19.6726	-11.4251	-26.5711	-12.8092	-11.5326
17297300000	-15.9161	-25.0226	-21.5141	-19.7276	-11.478	-26.6333	-12.8669	-11.586
17329800000	-15.8393	-24.9577	-21.4381	-19.7381	-11.5096	-26.6764	-12.9134	-11.6175
17362300000	-15.8293	-24.9521	-21.4259	-19.7473	-11.5209	-26.6835	-12.9285	-11.6288
17394800000	-15.8097	-24.9431	-21.4092	-19.7884	-11.5753	-26.7243	-12.992	-11.6827
17427300000	-15.8032	-24.9499	-21.4047	-19.8114	-11.6035	-26.7241	-13.0231	-11.7113
17459800000	-15.8592	-25.0079	-21.4581	-19.8281	-11.6071	-26.694	-13.0231	-11.7146
17492300000	-15.848	-25.0111	-21.4474	-19.8405	-11.6224	-26.6794	-13.0429	-11.7294
17524800000	-15.9444	-25.1087	-21.5436	-19.8819	-11.6452	-26.6646	-13.0598	-11.7523
17557300000	-15.9645	-25.1387	-21.5615	-19.9247	-11.6896	-26.6878	-13.111	-11.7959
17589800000	-15.9542	-25.1376	-21.5513	-19.9363	-11.7044	-26.683	-13.1311	-11.8103
17622300000	-15.9783	-25.1751	-21.5757	-19.9708	-11.7363	-26.6989	-13.1686	-11.842
17654800000	-15.9266	-25.1407	-21.5226	-20.0051	-11.7894	-26.7461	-13.235	-11.8941
17687300000	-15.9599	-25.1885	-21.5554	-20.0385	-11.8179	-26.7687	-13.2663	-11.9231
17719800000	-15.9185	-25.1674	-21.5144	-20.0529	-11.8407	-26.798	-13.3	-11.9453
17752300000	-15.9305	-25.1888	-21.5258	-20.0657	-11.8521	-26.8127	-13.3119	-11.9569
17784800000	-16.0188	-25.2762	-21.6091	-20.1122	-11.8852	-26.8545	-13.3412	-11.9906
17817300000	-16.0069	-25.2768	-21.5979	-20.1274	-11.9045	-26.8915	-13.3643	-12.01
17849800000	-16.0597	-25.3298	-21.6548	-20.128	-11.8858	-26.8846	-13.3406	-11.992
17882300000	-16.051	-25.3247	-21.6421	-20.1558	-11.9219	-26.9478	-13.3842	-12.0283
17914700000	-16.0673	-25.3441	-21.6597	-20.1861	-11.9554	-27.0018	-13.4179	-12.0614
17947200000	-16.0719	-25.347	-21.6627	-20.1967	-11.9652	-27.037	-13.4304	-12.071
17979700000	-16.0004	-25.2857	-21.5925	-20.192	-11.9777	-27.0777	-13.4502	-12.083
18012200000	-16.0645	-25.347	-21.6516	-20.2212	-12.0012	-27.1171	-13.4684	-12.1059
18044700000	-16.0491	-25.3342	-21.6362	-20.2395	-12.0317	-27.1704	-13.5026	-12.1357
18077200000	-16.073	-25.3557	-21.6585	-20.2215	-12.0079	-27.167	-13.4733	-12.1122
18109700000	-16.1042	-25.3829	-21.6861	-20.2113	-11.9878	-27.1755	-13.4498	-12.0924
18142200000	-16.0821	-25.3668	-21.6677	-20.208	-11.9909	-27.2055	-13.4561	-12.0956
18174700000	-16.1486	-25.422	-21.7311	-20.2205	-11.9899	-27.2188	-13.4483	-12.0953
18207200000	-16.0765	-25.3516	-21.6585	-20.1981	-11.9837	-27.2331	-13.4496	-12.0895
18239700000	-16.0609	-25.3344	-21.6465	-20.1839	-11.9734	-27.2261	-13.437	-12.0796
18272200000	-16.0722	-25.3422	-21.6522	-20.2042	-11.9989	-27.2537	-13.4629	-12.1051
18304700000	-16.0074	-25.277	-21.5854	-20.18	-11.9915	-27.2406	-13.4561	-12.0981
18337200000	-16.0562	-25.3111	-21.6319	-20.1598	-11.9612	-27.1824	-13.4127	-12.068
18369700000	-16.0373	-25.283	-21.6093	-20.1465	-11.9569	-27.1421	-13.4054	-12.0631
18402200000	-16.1085	-25.3424	-21.6791	-20.1376	-11.9347	-27.0723	-13.3691	-12.0418
18434700000	-16.1478	-25.3638	-21.7116	-20.1292	-11.917	-27.0116	-13.3443	-12.0244
18467200000	-16.1184	-25.3286	-21.6847	-20.104	-11.8988	-26.9568	-13.3242	-12.0068
18499700000	-16.1922	-25.3888	-21.7616	-20.1226	-11.9071	-26.9254	-13.3233	-12.0159
18532200000	-16.1376	-25.3329	-21.7023	-20.1247	-11.9311	-26.9273	-13.3528	-12.04
18564600000	-16.1354	-25.3273	-21.702	-20.1095	-11.9177	-26.8845	-13.3339	-12.0269
18597100000	-16.1222	-25.3023	-21.6868	-20.1078	-11.9249	-26.871	-13.3411	-12.0344
18629600000	-16.0906	-25.2729	-21.6578	-20.0935	-11.9246	-26.8543	-13.338	-12.0344
18662100000	-16.1857	-25.357	-21.7556	-20.104	-11.9182	-26.8297	-13.318	-12.0283
18694600000	-16.1486	-25.3234	-21.7213	-20.0707	-11.8857	-26.7972	-13.2852	-11.9964
18727100000	-16.2192	-25.3874	-21.7927	-20.0492	-11.8408	-26.7465	-13.2258	-11.9521
18759600000	-16.2846	-25.4451	-21.8588	-20.0795	-11.8606	-26.7757	-13.2404	-11.9716
18792100000	-16.2914	-25.4568	-21.8709	-20.0838	-11.8641	-26.7881	-13.2425	-11.9745
18824600000	-16.3519	-25.5151	-21.9323	-20.095	-11.8595	-26.7961	-13.2329	-11.9704
18857100000	-16.2917	-25.4603	-21.8757	-20.0943	-11.8761	-26.8401	-13.2583	-11.9869
18889600000	-16.3687	-25.5387	-21.9591	-20.1444	-11.9194	-26.899	-13.2963	-12.0298
18922100000	-16.3748	-25.5485	-21.9636	-20.1647	-11.9422	-26.9475	-13.3223	-12.0526
18954600000	-16.3221	-25.5057	-21.9157	-20.113	-11.8918	-26.9181	-13.2725	-12.0023
18987100000	-16.4459	-25.6276	-22.0406	-20.1601	-11.914	-26.9566	-13.2872	-12.0252
19019600000	-16.461	-25.6524	-22.0565	-20.186	-11.9399	-27.0114	-13.3167	-12.0514
19052100000	-16.5319	-25.7211	-22.1303	-20.1727	-11.9018	-26.9967	-13.2675	-12.0142
19084600000	-16.5587	-25.7482	-22.1573	-20.1936	-11.917	-27.0452	-13.2856	-12.0281
19117100000	-16.5732	-25.7792	-22.1773	-20.2226	-11.9442	-27.0981	-13.3174	-12.0543
19149600000	-16.6472	-25.8589	-22.2513	-20.2748	-11.9838	-27.1547	-13.359	-12.0931
19182100000	-16.5599	-25.7821	-22.1621	-20.2565	-11.9828	-27.1725	-13.3694	-12.0909
19214500000	-16.6169	-25.8447	-22.2242	-20.281	-11.9951	-27.1863	-13.3794	-12.1031
19247000000	-16.6411	-25.8836	-22.2503	-20.329	-12.0414	-27.2378	-13.4341	-12.1487
19279500000	-16.62	-25.8798	-22.2298	-20.2895	-11.9909	-27.1764	-13.3844	-12.098
19312000000	-16.7119	-25.9705	-22.32	-20.3102	-11.9816	-27.1399	-13.371	-12.0894
19344500000	-16.7157	-25.9826	-22.3231	-20.3324	-12.002	-27.1366	-13.3985	-12.1105
19377000000	-16.8182	-26.083	-22.4277	-20.3653	-12.0106	-27.1086	-13.4003	-12.1199
19409500000	-16.8222	-26.0951	-22.4322	-20.3955	-12.0428	-27.1197	-13.4438	-12.1523
19442000000	-16.7886	-26.0724	-22.3977	-20.3891	-12.0412	-27.0922	-13.4484	-12.151
19474500000	-16.8717	-26.1515	-22.4772	-20.472	-12.1246	-27.1536	-13.5349	-12.2342
19507000000	-16.8118	-26.1014	-22.4189	-20.5002	-12.1773	-27.1922	-13.5981	-12.2861
19539500000	-16.821	-26.1174	-22.4331	-20.4813	-12.149	-27.1401	-13.5665	-12.2582
19572000000	-16.8179	-26.116	-22.4212	-20.5008	-12.1731	-27.1555	-13.5966	-12.2815
19604500000	-16.8599	-26.1601	-22.465	-20.5062	-12.1701	-27.1388	-13.5887	-12.2782
19637000000	-16.9576	-26.2533	-22.5572	-20.5409	-12.1837	-27.144	-13.5955	-12.2922
19669500000	-16.9242	-26.2206	-22.5222	-20.5281	-12.1765	-27.1459	-13.5935	-12.2846
19702000000	-17.0059	-26.2964	-22.6013	-20.5573	-12.1875	-27.1663	-13.6004	-12.2966
19734500000	-17.0225	-26.3192	-22.6206	-20.6302	-12.2744	-27.2793	-13.6999	-12.3834
19767000000	-16.969	-26.27	-22.5688	-20.6175	-12.2738	-27.2967	-13.7046	-12.3839
19799500000	-16.9778	-26.2785	-22.5801	-20.6454	-12.3094	-27.3576	-13.7441	-12.4195
19832000000	-16.9069	-26.2157	-22.5062	-20.6585	-12.3466	-27.423	-13.7902	-12.4563
19864400000	-16.9324	-26.2412	-22.5327	-20.6504	-12.3286	-27.4235	-13.7675	-12.4389
19896900000	-16.9123	-26.2246	-22.5101	-20.6567	-12.343	-27.461	-13.7851	-12.4535
19929400000	-16.9506	-26.2564	-22.549	-20.6457	-12.3243	-27.4547	-13.7574	-12.4354
19961900000	-17.0394	-26.3389	-22.6362	-20.6888	-12.3534	-27.5048	-13.7823	-12.4649
19994400000	-17.0021	-26.3043	-22.601	-20.684	-12.3599	-27.5435	-13.794	-12.4712
20026900000	-17.0574	-26.3499	-22.6564	-20.7074	-12.3787	-27.5849	-13.8087	-12.4901
20059400000	-17.0331	-26.3237	-22.6333	-20.7578	-12.457	-27.6952	-13.899	-12.5678
20091900000	-16.9579	-26.252	-22.5616	-20.7339	-12.4507	-27.7068	-13.8962	-12.5616
20124400000	-16.9565	-26.2509	-22.5642	-20.7767	-12.508	-27.7777	-13.9584	-12.6191
20156900000	-16.8766	-26.1717	-22.4874	-20.7817	-12.5393	-27.8148	-13.9949	-12.6508
20189400000	-16.8842	-26.1753	-22.4948	-20.7408	-12.4913	-27.7584	-13.9385	-12.6035
20221900000	-16.8786	-26.1704	-22.4846	-20.7524	-12.512	-27.7707	-13.9595	-12.624
20254400000	-16.935	-26.2242	-22.5482	-20.757	-12.5065	-27.7335	-13.943	-12.6197
20286900000	-16.9681	-26.2487	-22.583	-20.7656	-12.5079	-27.7051	-13.941	-12.6212
20319400000	-16.9106	-26.1886	-22.5307	-20.746	-12.5027	-27.6721	-13.9389	-12.6153
20351900000	-16.9767	-26.2462	-22.5997	-20.7973	-12.5558	-27.6873	-13.9881	-12.6671
20384400000	-16.9213	-26.1917	-22.5509	-20.833	-12.6236	-27.7303	-14.0666	-12.7335
20416900000	-16.7991	-26.0721	-22.4304	-20.7578	-12.5663	-27.64	-14.0093	-12.6748
20449400000	-16.7808	-26.047	-22.409	-20.7785	-12.6022	-27.6527	-14.0478	-12.71
20481900000	-16.7393	-26.0089	-22.3677	-20.7957	-12.6417	-27.6658	-14.0873	-12.7488
20514300000	-16.7351	-25.9997	-22.3693	-20.7357	-12.5732	-27.5692	-14.0083	-12.6805
20546800000	-16.6957	-25.9589	-22.328	-20.7119	-12.5598	-27.5437	-13.9937	-12.6665
20579300000	-16.7708	-26.0165	-22.4018	-20.7331	-12.5748	-27.544	-13.9965	-12.6818
20611800000	-16.7884	-26.0272	-22.4208	-20.7503	-12.5973	-27.5692	-14.0161	-12.704
20644300000	-16.6784	-25.9156	-22.3177	-20.6905	-12.5601	-27.5422	-13.9806	-12.6662
20676800000	-16.6951	-25.9251	-22.3324	-20.71	-12.5869	-27.5802	-14.005	-12.6922
20709300000	-16.6419	-25.8768	-22.2777	-20.7521	-12.6597	-27.672	-14.0855	-12.7635
20741800000	-16.5389	-25.7777	-22.1714	-20.6752	-12.5934	-27.6178	-14.0144	-12.6966
20774300000	-16.4984	-25.7349	-22.1284	-20.6531	-12.5805	-27.6235	-13.9995	-12.6829
20806800000	-16.4936	-25.7305	-22.1209	-20.6501	-12.5836	-27.6415	-13.9989	-12.6853
20839300000	-16.5309	-25.7656	-22.1583	-20.6012	-12.5134	-27.5836	-13.9184	-12.6152
20871800000	-16.4991	-25.7234	-22.1221	-20.5702	-12.4847	-27.5737	-13.8903	-12.5864
20904300000	-16.5507	-25.7617	-22.1747	-20.5754	-12.4783	-27.5827	-13.8775	-12.5802
20936800000	-16.5566	-25.7679	-22.1765	-20.6054	-12.5145	-27.6551	-13.9217	-12.6167
20969300000	-16.4598	-25.678	-22.077	-20.5696	-12.4956	-27.6732	-13.9124	-12.5982
21001800000	-16.4347	-25.6546	-22.0517	-20.5677	-12.5005	-27.7065	-13.922	-12.6036
21034300000	-16.3677	-25.6031	-21.9846	-20.5995	-12.556	-27.7894	-13.9892	-12.6591
21066800000	-16.3095	-25.5559	-21.9304	-20.5422	-12.4987	-27.74	-13.9295	-12.602
21099300000	-16.2841	-25.5343	-21.9015	-20.5146	-12.4686	-27.7171	-13.8997	-12.5726
21131800000	-16.321	-25.5816	-21.9442	-20.5206	-12.4676	-27.7105	-13.8933	-12.5713
21164200000	-16.4062	-25.6516	-22.0279	-20.5134	-12.4337	-27.6652	-13.849	-12.5377
21196700000	-16.4152	-25.6631	-22.0356	-20.5195	-12.4368	-27.652	-13.8534	-12.54
21229200000	-16.4707	-25.7169	-22.0933	-20.5305	-12.4301	-27.6143	-13.8441	-12.5335
21261700000	-16.4853	-25.7458	-22.1077	-20.5819	-12.4844	-27.6487	-13.9106	-12.587
21294200000	-16.4374	-25.701	-22.0571	-20.5871	-12.5003	-27.6357	-13.936	-12.6028
21326700000	-16.4184	-25.6877	-22.0313	-20.5869	-12.5023	-27.6084	-13.9428	-12.6044
21359200000	-16.388	-25.6737	-22.0027	-20.6336	-12.5653	-27.6464	-14.0151	-12.6678
21391700000	-16.3812	-25.6791	-21.9992	-20.594	-12.5159	-27.5694	-13.9626	-12.6188
21424200000	-16.377	-25.6776	-21.9938	-20.5714	-12.4872	-27.5189	-13.9342	-12.5903
21456700000	-16.4747	-25.7782	-22.0878	-20.6102	-12.5136	-27.518	-13.9534	-12.6176
21489200000	-16.5544	-25.8565	-22.1713	-20.6164	-12.4964	-27.4839	-13.9268	-12.6012
21521700000	-16.5519	-25.8557	-22.1682	-20.6204	-12.5016	-27.4868	-13.9332	-12.6056
21554200000	-16.6086	-25.9168	-22.2301	-20.6468	-12.516	-27.5004	-13.9442	-12.6189
21586700000	-16.6239	-25.94	-22.2436	-20.7057	-12.5852	-27.5839	-14.0213	-12.6871
21619200000	-16.5796	-25.8973	-22.2018	-20.6951	-12.5859	-27.5924	-14.0214	-12.6865
21651700000	-16.5559	-25.8747	-22.1796	-20.6706	-12.5633	-27.576	-13.9962	-12.6634
21684200000	-16.5699	-25.8978	-22.1908	-20.7169	-12.6197	-27.6471	-14.0538	-12.7193
21716700000	-16.6055	-25.9265	-22.2232	-20.6773	-12.5644	-27.5989	-13.988	-12.6643
21749200000	-16.5943	-25.908	-22.212	-20.634	-12.5132	-27.5646	-13.9324	-12.6137
21781700000	-16.7014	-26.0109	-22.3203	-20.6732	-12.5352	-27.6006	-13.9463	-12.636
21814100000	-16.7644	-26.069	-22.3811	-20.6847	-12.5283	-27.6126	-13.9343	-12.63
21846600000	-16.7348	-26.0447	-22.3544	-20.6729	-12.522	-27.6306	-13.9307	-12.6241
21879100000	-16.7638	-26.0689	-22.3842	-20.6776	-12.5205	-27.6551	-13.9262	-12.6233
21911600000	-16.7585	-26.0694	-22.3805	-20.7179	-12.5767	-27.7475	-13.9888	-12.679
21944100000	-16.7236	-26.0375	-22.3476	-20.6983	-12.563	-27.7565	-13.9734	-12.6647
21976600000	-16.6703	-25.9885	-22.2938	-20.6351	-12.4969	-27.7102	-13.9062	-12.5979
22009100000	-16.6833	-26.0031	-22.3105	-20.6523	-12.5175	-27.7419	-13.9251	-12.6186
22041600000	-16.7569	-26.0628	-22.3795	-20.6312	-12.4772	-27.6966	-13.8714	-12.5775
22074100000	-16.7265	-26.0237	-22.3477	-20.5708	-12.4081	-27.6262	-13.799	-12.5086
22106600000	-16.7897	-26.0852	-22.4173	-20.5742	-12.3935	-27.602	-13.7775	-12.4938
22139100000	-16.811	-26.1009	-22.4382	-20.5737	-12.3798	-27.5812	-13.764	-12.4802
22171600000	-16.7707	-26.0543	-22.3962	-20.5625	-12.3785	-27.5578	-13.7674	-12.4789
22204100000	-16.7689	-26.0519	-22.3921	-20.5476	-12.3601	-27.5085	-13.748	-12.4611
22236600000	-16.6957	-25.9786	-22.3204	-20.5271	-12.3555	-27.476	-13.7493	-12.457
22269100000	-16.692	-25.9715	-22.3164	-20.5197	-12.3516	-27.4353	-13.7409	-12.4536
22301600000	-16.6756	-25.9522	-22.2963	-20.4848	-12.3155	-27.3653	-13.702	-12.4178
22334100000	-16.6564	-25.9301	-22.2837	-20.4543	-12.2872	-27.3056	-13.6692	-12.3896
22366600000	-16.7251	-25.9869	-22.3564	-20.4346	-12.2457	-27.23	-13.6158	-12.3484
22399100000	-16.7119	-25.9676	-22.3474	-20.4037	-12.2094	-27.1738	-13.5783	-12.3117
22431600000	-16.7755	-26.0251	-22.4048	-20.4082	-12.1979	-27.1418	-13.5603	-12.2998
22464000000	-16.7808	-26.0236	-22.4104	-20.4028	-12.1896	-27.1257	-13.552	-12.2911
22496500000	-16.7548	-25.9902	-22.3872	-20.4061	-12.2058	-27.1413	-13.5716	-12.3069
22529000000	-16.7588	-25.9938	-22.3867	-20.4022	-12.2011	-27.1402	-13.5674	-12.3025
22561500000	-16.6584	-25.8997	-22.291	-20.3622	-12.1782	-27.1328	-13.5517	-12.2795
22594000000	-16.6592	-25.8968	-22.2864	-20.3555	-12.1715	-27.1342	-13.5403	-12.2733
22626500000	-16.6375	-25.8654	-22.2676	-20.3249	-12.1419	-27.1149	-13.5066	-12.244
22659000000	-16.6369	-25.859	-22.2655	-20.3019	-12.1189	-27.1044	-13.4768	-12.2213
22691500000	-16.7103	-25.9142	-22.3426	-20.2992	-12.0958	-27.0917	-13.4415	-12.1983
22724000000	-16.7045	-25.9053	-22.3347	-20.2877	-12.0839	-27.1041	-13.4262	-12.1866
22756500000	-16.7829	-25.9694	-22.4169	-20.3249	-12.1124	-27.1468	-13.4462	-12.214
22789000000	-16.7837	-25.9626	-22.4097	-20.3289	-12.1224	-27.1835	-13.4577	-12.2237
22821500000	-16.7657	-25.935	-22.4043	-20.3472	-12.1594	-27.2408	-13.4961	-12.2588
22854000000	-16.7934	-25.96	-22.4236	-20.3744	-12.1942	-27.3043	-13.53	-12.2931
22886500000	-16.6916	-25.8492	-22.3302	-20.343	-12.189	-27.3285	-13.5295	-12.2869
22919000000	-16.7151	-25.8759	-22.3475	-20.3583	-12.2105	-27.3666	-13.5453	-12.3082
22951500000	-16.6907	-25.846	-22.3303	-20.3404	-12.1999	-27.3698	-13.5322	-12.2971
22984000000	-16.6663	-25.8174	-22.3074	-20.3002	-12.1635	-27.3368	-13.489	-12.2602
23016500000	-16.7482	-25.8843	-22.3861	-20.3274	-12.1792	-27.3501	-13.4945	-12.2759
23049000000	-16.7534	-25.8776	-22.3883	-20.346	-12.2093	-27.3785	-13.5217	-12.3053
23081500000	-16.7883	-25.9038	-22.423	-20.3582	-12.2227	-27.3801	-13.526	-12.3192
23113900000	-16.7498	-25.8585	-22.3941	-20.3607	-12.2431	-27.3864	-13.5486	-12.3392
23146400000	-16.7293	-25.8309	-22.369	-20.3875	-12.293	-27.4041	-13.5977	-12.388
23178900000	-16.7198	-25.8128	-22.3614	-20.3973	-12.3146	-27.3927	-13.6172	-12.4091
23211400000	-16.5921	-25.6868	-22.2377	-20.3427	-12.2846	-27.3275	-13.5913	-12.3776
23243900000	-16.604	-25.693	-22.2447	-20.3401	-12.285	-27.288	-13.5854	-12.3778
23276400000	-16.6087	-25.686	-22.2514	-20.3543	-12.3094	-27.2754	-13.6077	-12.4014
23308900000	-16.5854	-25.658	-22.23	-20.3149	-12.2746	-27.2094	-13.5668	-12.3669
23341400000	-16.5997	-25.6646	-22.2489	-20.2974	-12.2513	-27.1582	-13.5375	-12.3438
23373900000	-16.5919	-25.6674	-22.2417	-20.3253	-12.294	-27.1866	-13.585	-12.3862
23406400000	-16.594	-25.6653	-22.2502	-20.3253	-12.2939	-27.1753	-13.5869	-12.3866
23438900000	-16.4852	-25.5665	-22.1429	-20.2719	-12.2569	-27.1467	-13.5607	-12.3504
23471400000	-16.4285	-25.5171	-22.0902	-20.2746	-12.2754	-27.1675	-13.5846	-12.369
23503900000	-16.4188	-25.5139	-22.0794	-20.2917	-12.2966	-27.2014	-13.6089	-12.3905
23536400000	-16.2829	-25.3889	-21.9468	-20.2252	-12.2444	-27.1666	-13.563	-12.3381
23568900000	-16.2773	-25.3891	-21.9435	-20.1906	-12.2002	-27.1295	-13.5152	-12.2936
23601400000	-16.303	-25.4117	-21.9659	-20.2174	-12.2254	-27.1766	-13.5426	-12.3191
23633900000	-16.319	-25.4343	-21.9787	-20.211	-12.2115	-27.1792	-13.5274	-12.3042
23666400000	-16.3118	-25.4256	-21.9785	-20.1864	-12.1737	-27.1676	-13.492	-12.2666
23698900000	-16.282	-25.4118	-21.9465	-20.2052	-12.2008	-27.2251	-13.531	-12.2933
23731400000	-16.3071	-25.4479	-21.9737	-20.2435	-12.2352	-27.2853	-13.5733	-12.3288
23763800000	-16.2237	-25.3672	-21.892	-20.2317	-12.2405	-27.324	-13.5919	-12.3336
23796300000	-16.1479	-25.3038	-21.8115	-20.2129	-12.2366	-27.3456	-13.5948	-12.3286
23828800000	-16.1357	-25.3092	-21.8041	-20.2303	-12.2539	-27.406	-13.6178	-12.3477
23861300000	-16.077	-25.2591	-21.7529	-20.2189	-12.2565	-27.4287	-13.6265	-12.3477
23893800000	-16.1234	-25.315	-21.7802	-20.2089	-12.2313	-27.4271	-13.5935	-12.3249
23926300000	-16.1649	-25.3534	-21.834	-20.2376	-12.2593	-27.4611	-13.6223	-12.3506
23958800000	-16.2431	-25.4552	-21.9047	-20.2793	-12.2842	-27.4954	-13.6422	-12.3771
23991300000	-16.2977	-25.5034	-21.9513	-20.3067	-12.3	-27.5152	-13.6624	-12.3939
24023800000	-16.2775	-25.4895	-21.9511	-20.3368	-12.3403	-27.5511	-13.7095	-12.4274
24056300000	-16.3211	-25.5513	-21.9984	-20.3871	-12.3879	-27.5982	-13.7614	-12.4806
24088800000	-16.2608	-25.4888	-21.9723	-20.4182	-12.4374	-27.6196	-13.8219	-12.5257
24121300000	-16.2206	-25.4255	-21.9736	-20.4308	-12.4652	-27.6163	-13.8492	-12.5527
24153800000	-16.2551	-25.4843	-21.9472	-20.452	-12.486	-27.6029	-13.8722	-12.5754
24186300000	-16.2143	-25.4394	-21.9538	-20.444	-12.4876	-27.5708	-13.8708	-12.5748
24218800000	-16.3117	-25.5419	-22.0378	-20.4501	-12.4789	-27.5045	-13.8596	-12.5638
24251300000	-16.3692	-25.6692	-22.0468	-20.4785	-12.4833	-27.5043	-13.8644	-12.5768
24283800000	-16.423	-25.6989	-22.1382	-20.5015	-12.4912	-27.4827	-13.8679	-12.5839
24316300000	-16.4958	-25.7884	-22.1775	-20.5407	-12.515	-27.4907	-13.892	-12.6084
24348800000	-16.4836	-25.7649	-22.1919	-20.5691	-12.5543	-27.5203	-13.936	-12.6473
24381300000	-16.5359	-25.8203	-22.2196	-20.6086	-12.5928	-27.5543	-13.9741	-12.685
24413700000	-16.4513	-25.7327	-22.1546	-20.5925	-12.5993	-27.5601	-13.9853	-12.6886
24446200000	-16.408	-25.7059	-22.1035	-20.5673	-12.5802	-27.544	-13.9653	-12.6688
24478700000	-16.4243	-25.72	-22.1367	-20.581	-12.5909	-27.565	-13.9732	-12.6795
24511200000	-16.4053	-25.7038	-22.1185	-20.5518	-12.5662	-27.5401	-13.9459	-12.6512
24543700000	-16.471	-25.7595	-22.1797	-20.5321	-12.5212	-27.5061	-13.8892	-12.6095
24576200000	-16.5109	-25.7967	-22.2197	-20.5431	-12.5285	-27.5179	-13.8934	-12.6134
24608700000	-16.5676	-25.8411	-22.2866	-20.5608	-12.5315	-27.5417	-13.888	-12.6193
24641200000	-16.5723	-25.8193	-22.2844	-20.5441	-12.5159	-27.5461	-13.8728	-12.602
24673700000	-16.4899	-25.7425	-22.219	-20.5055	-12.4906	-27.5456	-13.848	-12.5748
24706200000	-16.5097	-25.7634	-22.2079	-20.5121	-12.4973	-27.5791	-13.8531	-12.5867
24738700000	-16.411	-25.6445	-22.11	-20.4662	-12.472	-27.5665	-13.8283	-12.5544
24771200000	-16.3548	-25.594	-22.0049	-20.3753	-12.3862	-27.5063	-13.7333	-12.4714
24803700000	-16.3727	-25.6296	-21.9841	-20.3486	-12.3532	-27.4849	-13.6944	-12.4379
24836200000	-16.3455	-25.5709	-22.019	-20.3103	-12.3195	-27.4594	-13.6481	-12.4009
24868700000	-16.4185	-25.6412	-22.0351	-20.275	-12.2633	-27.4008	-13.5798	-12.3474
24901200000	-16.4064	-25.6032	-22.0395	-20.2605	-12.2468	-27.4034	-13.5513	-12.3325
24933700000	-16.4377	-25.5558	-22.1076	-20.2581	-12.2571	-27.3864	-13.5514	-12.3357
24966200000	-16.4483	-25.5724	-22.1053	-20.2619	-12.2719	-27.3926	-13.5621	-12.3497
24998700000	-16.3396	-25.4456	-22.0161	-20.2028	-12.2393	-27.3468	-13.5278	-12.3174
25031200000	-16.3116	-25.4153	-21.9808	-20.172	-12.2184	-27.2932	-13.5001	-12.2957
25063600000	-16.2323	-25.3223	-21.9176	-20.1436	-12.2112	-27.247	-13.49	-12.2882
25096100000	-16.2109	-25.3059	-21.8883	-20.0806	-12.1454	-27.1409	-13.4126	-12.2238
25128600000	-16.2304	-25.2886	-21.9317	-20.0476	-12.1098	-27.0489	-13.3653	-12.1856
25161100000	-16.287	-25.3437	-21.9443	-20.0353	-12.0904	-26.9881	-13.3324	-12.1685
25193600000	-16.395	-25.4181	-22.0647	-20.0579	-12.0999	-26.9484	-13.3247	-12.1781
25226100000	-16.4227	-25.4603	-22.0697	-20.0756	-12.1211	-26.9479	-13.3419	-12.1988
25258600000	-16.4091	-25.4112	-22.1149	-20.0678	-12.1182	-26.9171	-13.3356	-12.1954
25291100000	-16.4577	-25.4785	-22.1042	-20.1176	-12.1827	-26.9645	-13.401	-12.2578
25323600000	-16.3895	-25.3969	-22.0955	-20.1279	-12.2181	-26.988	-13.4405	-12.293
25356100000	-16.37	-25.3879	-22.0397	-20.1036	-12.2028	-26.9623	-13.4222	-12.2767
25388600000	-16.3137	-25.3161	-22.0348	-20.1058	-12.2244	-26.981	-13.4434	-12.2977
25421100000	-16.3699	-25.3788	-22.0748	-20.1169	-12.2309	-26.9882	-13.4405	-12.3059
25453600000	-16.4236	-25.4139	-22.1476	-20.1285	-12.2338	-26.9966	-13.4367	-12.3087
25486100000	-16.4718	-25.466	-22.1922	-20.1317	-12.2263	-26.9985	-13.4226	-12.3011
25518600000	-16.5934	-25.5708	-22.3155	-20.1958	-12.2687	-27.0547	-13.4607	-12.3433
25551100000	-16.6488	-25.6355	-22.3773	-20.2684	-12.341	-27.1558	-13.5399	-12.4152
25583600000	-16.6564	-25.6447	-22.3915	-20.2799	-12.3495	-27.1891	-13.5522	-12.4227
25616100000	-16.6675	-25.6596	-22.412	-20.3363	-12.4142	-27.281	-13.63	-12.4842
25648600000	-16.658	-25.6765	-22.3884	-20.3921	-12.4764	-27.3818	-13.7051	-12.5474
25681100000	-16.6368	-25.6609	-22.3797	-20.3904	-12.4713	-27.4024	-13.7117	-12.541
25713500000	-16.5982	-25.6645	-22.3271	-20.3974	-12.4728	-27.447	-13.7274	-12.5436
25746000000	-16.6722	-25.7398	-22.4114	-20.4388	-12.4975	-27.4982	-13.7561	-12.5674
25778500000	-16.7372	-25.8174	-22.4715	-20.4793	-12.5193	-27.5501	-13.7845	-12.5899
25811000000	-16.7696	-25.873	-22.4844	-20.4865	-12.506	-27.5667	-13.776	-12.5797
25843500000	-16.8383	-25.943	-22.5957	-20.5389	-12.5392	-27.6089	-13.8176	-12.609
25876000000	-16.8521	-25.9852	-22.5977	-20.5883	-12.5765	-27.6829	-13.8722	-12.6508
25908500000	-16.8189	-25.9238	-22.6002	-20.5753	-12.5582	-27.6625	-13.8652	-12.628
25941000000	-16.8343	-25.9838	-22.5597	-20.6118	-12.5907	-27.718	-13.9124	-12.6628
25973500000	-16.7752	-25.9288	-22.554	-20.6359	-12.6156	-27.7322	-13.9512	-12.6866
26006000000	-16.7743	-25.955	-22.4943	-20.6141	-12.5825	-27.6877	-13.9233	-12.6542
26038500000	-16.7354	-25.904	-22.4944	-20.6246	-12.5905	-27.6612	-13.9401	-12.6624
26071000000	-16.8337	-26.0324	-22.5547	-20.6696	-12.6193	-27.6567	-13.9701	-12.6907
26103500000	-16.8606	-26.061	-22.5789	-20.6863	-12.6197	-27.6287	-13.9762	-12.6909
26136000000	-16.8476	-26.0617	-22.5948	-20.6709	-12.5989	-27.5752	-13.9601	-12.668
26168500000	-16.9345	-26.1691	-22.6517	-20.7337	-12.6453	-27.6062	-14.0126	-12.7169
26201000000	-16.9032	-26.1542	-22.6659	-20.7557	-12.6733	-27.6226	-14.0556	-12.7431
26233500000	-16.8554	-26.1212	-22.5714	-20.7082	-12.6184	-27.5679	-14.0065	-12.691
26266000000	-16.8151	-26.0801	-22.5649	-20.7169	-12.6366	-27.5752	-14.035	-12.7062
26298500000	-16.8128	-26.096	-22.5314	-20.7356	-12.6515	-27.6057	-14.0507	-12.7258
26331000000	-16.7734	-26.0476	-22.4998	-20.6774	-12.5934	-27.5357	-13.9904	-12.6631
26363400000	-16.742	-26.0199	-22.462	-20.6517	-12.5662	-27.5211	-13.9596	-12.6399
26395900000	-16.8579	-26.1109	-22.5623	-20.6992	-12.6091	-27.5565	-13.9913	-12.6784
26428400000	-16.8622	-26.1231	-22.5963	-20.6983	-12.6033	-27.5659	-13.9843	-12.6758
26460900000	-16.8313	-26.0817	-22.5347	-20.6501	-12.5543	-27.529	-13.9311	-12.6242
26493400000	-16.8578	-26.1107	-22.6004	-20.6889	-12.5934	-27.5861	-13.9758	-12.6621
26525900000	-16.8405	-26.1142	-22.5554	-20.7122	-12.6234	-27.6544	-14.0136	-12.6953
26558400000	-16.7399	-26.0011	-22.4835	-20.6457	-12.5668	-27.603	-13.9629	-12.6344
26590900000	-16.6954	-26.0076	-22.4126	-20.6366	-12.5662	-27.6369	-13.967	-12.6383
26623400000	-16.6772	-25.97	-22.4102	-20.6547	-12.5959	-27.6734	-13.998	-12.6659
26655900000	-16.6664	-25.9635	-22.392	-20.6174	-12.5558	-27.6542	-13.9541	-12.6259
26688400000	-16.5968	-25.8898	-22.3388	-20.5582	-12.4976	-27.611	-13.8957	-12.5665
26720900000	-16.6765	-25.982	-22.4096	-20.5749	-12.4987	-27.6311	-13.8928	-12.5661
26753400000	-16.7001	-26.0015	-22.4236	-20.5889	-12.4991	-27.657	-13.8934	-12.5685
26785900000	-16.6376	-25.9218	-22.4037	-20.5242	-12.4368	-27.6006	-13.8355	-12.5035
26818400000	-16.6704	-25.9988	-22.386	-20.5571	-12.4579	-27.6448	-13.8584	-12.5273
26850900000	-16.6155	-25.8987	-22.3924	-20.5794	-12.502	-27.6881	-13.9127	-12.569
26883400000	-16.6027	-25.8913	-22.2885	-20.5522	-12.4812	-27.6625	-13.8858	-12.5497
26915900000	-16.4932	-25.7738	-22.2818	-20.5288	-12.4879	-27.6314	-13.8979	-12.5524
26948400000	-16.5043	-25.7889	-22.2222	-20.5349	-12.4979	-27.6142	-13.9017	-12.5649
26980900000	-16.4905	-25.7773	-22.2642	-20.5276	-12.502	-27.5657	-13.904	-12.5645
27013300000	-16.4467	-25.7312	-22.2054	-20.481	-12.4562	-27.4901	-13.8535	-12.5233
27045800000	-16.4843	-25.7726	-22.2571	-20.4667	-12.436	-27.4203	-13.8269	-12.4962
27078300000	-16.5212	-25.8018	-22.3083	-20.505	-12.4689	-27.4346	-13.8603	-12.5356
27110800000	-16.51	-25.7968	-22.2548	-20.4619	-12.4273	-27.3609	-13.814	-12.4881
27143300000	-16.4912	-25.7711	-22.2846	-20.4621	-12.4278	-27.3472	-13.8222	-12.4924
27175800000	-16.5034	-25.7792	-22.2443	-20.4994	-12.4762	-27.3876	-13.8723	-12.5404
27208300000	-16.4662	-25.723	-22.2252	-20.4821	-12.4718	-27.3645	-13.8677	-12.5339
27240800000	-16.4364	-25.6847	-22.1798	-20.4858	-12.4911	-27.3918	-13.8851	-12.5555
27273300000	-16.4119	-25.6417	-22.1651	-20.4753	-12.4939	-27.3823	-13.8848	-12.554
27305800000	-16.431	-25.6582	-22.2043	-20.4928	-12.509	-27.4052	-13.8937	-12.5709
27338300000	-16.4201	-25.6404	-22.1751	-20.4686	-12.4905	-27.3926	-13.8733	-12.5513
27370800000	-16.4445	-25.6733	-22.2063	-20.4513	-12.4612	-27.3732	-13.8409	-12.5241
27403300000	-16.5028	-25.7305	-22.2685	-20.5126	-12.5215	-27.456	-13.9017	-12.5853
27435800000	-16.5008	-25.709	-22.268	-20.4986	-12.5104	-27.4631	-13.8931	-12.5744
27468300000	-16.5177	-25.7514	-22.2576	-20.518	-12.5311	-27.514	-13.9124	-12.5961
27500800000	-16.5337	-25.7266	-22.2923	-20.5691	-12.5974	-27.5969	-13.9841	-12.6601
27533300000	-16.5385	-25.7634	-22.272	-20.5646	-12.5945	-27.6139	-13.9792	-12.6563
27565800000	-16.5062	-25.7462	-22.2699	-20.5823	-12.6153	-27.6621	-14.0091	-12.6774
27598300000	-16.5486	-25.7614	-22.2748	-20.5866	-12.614	-27.6861	-14.0057	-12.6764
27630800000	-16.5913	-25.8661	-22.3352	-20.6215	-12.6348	-27.7344	-14.0328	-12.6963
27663200000	-16.6218	-25.8633	-22.3852	-20.6454	-12.6445	-27.779	-14.044	-12.7099
27695700000	-16.7154	-25.9952	-22.4066	-20.6629	-12.644	-27.7826	-14.0488	-12.7042
27728200000	-16.7526	-26.0054	-22.5366	-20.7532	-12.7259	-27.8948	-14.1402	-12.7924
27760700000	-16.821	-26.0784	-22.5163	-20.7842	-12.753	-27.9216	-14.1747	-12.8152
27793200000	-16.7789	-26.0497	-22.5462	-20.8222	-12.7863	-27.9771	-14.2236	-12.8539
27825700000	-16.8436	-26.0603	-22.5029	-20.8863	-12.8625	-28.0434	-14.3047	-12.925
27858200000	-16.8184	-26.0721	-22.5305	-20.9045	-12.8777	-28.0409	-14.3272	-12.9409
27890700000	-16.8468	-26.0784	-22.5303	-20.9459	-12.9171	-28.0572	-14.3714	-12.9794
27923200000	-16.9201	-26.1915	-22.5658	-20.9714	-12.9259	-28.0314	-14.3836	-12.9867
27955700000	-16.9816	-26.2469	-22.6798	-21.0156	-12.9433	-28.024	-14.4061	-13.0067
27988200000	-17.105	-26.386	-22.7109	-21.0694	-12.9729	-28.0231	-14.4448	-13.0355
28020700000	-17.1624	-26.4728	-22.8312	-21.1196	-12.9982	-28.0281	-14.4777	-13.0605
28053200000	-17.2539	-26.5485	-22.8813	-21.2178	-13.0876	-28.1106	-14.5783	-13.1493
28085700000	-17.2839	-26.6058	-22.9102	-21.2688	-13.1426	-28.1485	-14.6428	-13.2019
28118200000	-17.2683	-26.5939	-22.9133	-21.3174	-13.19	-28.1929	-14.704	-13.2515
28150700000	-17.252	-26.58	-22.8912	-21.3577	-13.2391	-28.2365	-14.7644	-13.2984
28183200000	-17.2359	-26.5849	-22.8895	-21.3703	-13.2461	-28.2442	-14.7791	-13.3071
28215700000	-17.2539	-26.6084	-22.8893	-21.4046	-13.2767	-28.2915	-14.8158	-13.3371
28248200000	-17.2979	-26.6481	-22.9544	-21.4086	-13.266	-28.2842	-14.8068	-13.327
28280700000	-17.3808	-26.7575	-22.9943	-21.4484	-13.2785	-28.3178	-14.8219	-13.3401
28313100000	-17.4585	-26.7754	-23.1063	-21.4987	-13.3189	-28.3708	-14.8624	-13.3807
28345600000	-17.5481	-26.9238	-23.1085	-21.5328	-13.3332	-28.4006	-14.8816	-13.393
28378100000	-17.5091	-26.8458	-23.1986	-21.576	-13.3771	-28.4808	-14.9336	-13.44
28410600000	-17.5946	-26.9858	-23.1154	-21.6173	-13.4169	-28.5509	-14.9788	-13.477
28443100000	-17.4818	-26.8871	-23.1395	-21.6265	-13.4348	-28.5923	-15.006	-13.494
28475600000	-17.4991	-26.9162	-23.0386	-21.6313	-13.4481	-28.6308	-15.0206	-13.5061
28508100000	-17.4346	-26.9182	-23.1101	-21.6341	-13.4497	-28.6513	-15.0248	-13.5091
28540600000	-17.4723	-26.9416	-23.076	-21.6347	-13.4504	-28.6845	-15.0247	-13.509
28573100000	-17.4824	-26.9854	-23.1196	-21.6045	-13.4068	-28.6577	-14.979	-13.4661
28605600000	-17.5044	-26.9744	-23.1608	-21.6005	-13.3912	-28.6672	-14.9615	-13.4507
28638100000	-17.5847	-27.0517	-23.1717	-21.6315	-13.4172	-28.7023	-14.985	-13.4764
28670600000	-17.5528	-27.0056	-23.2248	-21.6174	-13.4024	-28.7007	-14.9696	-13.4608
28703100000	-17.5289	-26.9493	-23.1323	-21.5926	-13.3865	-28.6971	-14.9543	-13.4467
28735600000	-17.514	-26.9463	-23.1471	-21.5978	-13.4012	-28.7058	-14.9681	-13.4607
28768100000	-17.4634	-26.8605	-23.0765	-21.5736	-13.3795	-28.6885	-14.9489	-13.4401
28800600000	-17.3956	-26.8116	-23.0025	-21.5131	-13.3244	-28.6152	-14.8918	-13.3814
28833100000	-17.3962	-26.8088	-22.9953	-21.4916	-13.2942	-28.5542	-14.8597	-13.3533
28865600000	-17.4041	-26.8137	-22.9951	-21.472	-13.2745	-28.4985	-14.8361	-13.3326
28898100000	-17.4166	-26.8149	-23.0202	-21.4294	-13.2153	-28.3876	-14.7699	-13.2746
28930600000	-17.3968	-26.7823	-22.9966	-21.3981	-13.1806	-28.3153	-14.7309	-13.2404
28963000000	-17.4073	-26.79	-23.026	-21.3991	-13.184	-28.2802	-14.7285	-13.2433
28995500000	-17.384	-26.7601	-22.982	-21.3724	-13.1592	-28.2308	-14.7025	-13.2191
29028000000	-17.2794	-26.6274	-22.9177	-21.3085	-13.1149	-28.1582	-14.6562	-13.1733
29060500000	-17.2608	-26.6046	-22.842	-21.283	-13.0971	-28.1274	-14.6348	-13.1564
29093000000	-17.1642	-26.4864	-22.8227	-21.243	-13.0741	-28.0778	-14.6071	-13.1303
29125500000	-17.1357	-26.4466	-22.7354	-21.1746	-13.0103	-28.0077	-14.5352	-13.0661
29158000000	-17.1043	-26.3816	-22.769	-21.1252	-12.9608	-27.9411	-14.4778	-13.0152
29190500000	-17.1416	-26.4047	-22.7492	-21.0993	-12.928	-27.9149	-14.4376	-12.9831
29223000000	-17.1572	-26.3886	-22.8027	-21.0727	-12.8862	-27.8711	-14.387	-12.9413
29255500000	-17.1402	-26.3407	-22.7754	-21.0398	-12.8521	-27.8566	-14.35	-12.9059
29288000000	-17.1189	-26.3194	-22.7612	-21.0216	-12.8368	-27.8501	-14.3314	-12.8895
29320500000	-17.0804	-26.279	-22.7424	-21.005	-12.8279	-27.8681	-14.3214	-12.8793
29353000000	-17.0065	-26.1985	-22.6602	-20.9644	-12.8034	-27.8628	-14.2947	-12.8547
29385500000	-16.9497	-26.1519	-22.6169	-20.9331	-12.7792	-27.8592	-14.2673	-12.8306
29418000000	-16.8784	-26.0885	-22.5572	-20.8929	-12.7483	-27.8478	-14.2331	-12.7971
29450500000	-16.8637	-26.0755	-22.5602	-20.8582	-12.7128	-27.8236	-14.1889	-12.7624
29483000000	-16.8995	-26.0989	-22.5942	-20.8429	-12.6932	-27.8156	-14.1598	-12.7412
29515500000	-16.9211	-26.1095	-22.6283	-20.8223	-12.6648	-27.8086	-14.1222	-12.7127
29548000000	-16.9903	-26.1649	-22.7025	-20.8337	-12.6616	-27.8251	-14.1113	-12.7102
29580500000	-17.0155	-26.1939	-22.7201	-20.8488	-12.6757	-27.8668	-14.1229	-12.7234
29612900000	-17.0284	-26.1918	-22.7475	-20.8561	-12.6851	-27.8922	-14.1296	-12.7314
29645400000	-17.011	-26.1823	-22.752	-20.8732	-12.7094	-27.9348	-14.1582	-12.7556
29677900000	-16.9768	-26.1463	-22.7085	-20.8781	-12.7268	-27.9572	-14.1772	-12.7715
29710400000	-16.9544	-26.1365	-22.6883	-20.8805	-12.7351	-27.9669	-14.1853	-12.7813
29742900000	-16.9236	-26.1098	-22.6706	-20.8739	-12.7376	-27.9478	-14.1845	-12.7811
29775400000	-16.9697	-26.146	-22.6999	-20.8858	-12.7432	-27.9239	-14.1855	-12.7889
29807900000	-17.0244	-26.1833	-22.7804	-20.9096	-12.7591	-27.8988	-14.1952	-12.8034
29840400000	-17.0785	-26.2236	-22.8305	-20.915	-12.7504	-27.8546	-14.181	-12.7954
29872900000	-17.163	-26.3138	-22.9276	-20.9715	-12.792	-27.8541	-14.2185	-12.836
29905400000	-17.2142	-26.369	-22.9634	-21.0263	-12.8456	-27.8771	-14.2709	-12.8883
29937900000	-17.2456	-26.4139	-22.9907	-21.0579	-12.8778	-27.8833	-14.3021	-12.9203
29970400000	-17.2672	-26.4663	-23.0185	-21.1196	-12.947	-27.9329	-14.375	-12.9892
30002900000	-17.2714	-26.4673	-23.0081	-21.1639	-12.9987	-27.9712	-14.4308	-13.0414
30035400000	-17.2469	-26.4723	-22.9967	-21.1785	-13.0166	-27.9763	-14.4525	-13.0559
30067900000	-17.2216	-26.4427	-22.9662	-21.1753	-13.0149	-27.9707	-14.4571	-13.0537
30100400000	-17.2784	-26.5262	-23.0278	-21.2168	-13.0457	-27.9939	-14.4889	-13.0838
30132900000	-17.3226	-26.5381	-23.0682	-21.2473	-13.0654	-28.021	-14.509	-13.1032
30165400000	-17.3487	-26.6349	-23.0677	-21.2466	-13.0531	-28.0181	-14.4994	-13.0919
30197900000	-17.4297	-26.6719	-23.149	-21.3274	-13.122	-28.1155	-14.57	-13.1597
30230400000	-17.4593	-26.751	-23.1797	-21.3859	-13.1835	-28.188	-14.6384	-13.2184
30262800000	-17.4352	-26.6606	-23.1457	-21.3981	-13.197	-28.2307	-14.6561	-13.2313
30295300000	-17.4081	-26.7153	-23.1014	-21.4304	-13.2407	-28.2967	-14.7076	-13.2728
30327800000	-17.4055	-26.6665	-23.0832	-21.4717	-13.2908	-28.3738	-14.7591	-13.3229
30360300000	-17.3686	-26.6758	-23.0683	-21.4782	-13.2983	-28.406	-14.7693	-13.3293
30392800000	-17.3214	-26.5796	-22.9973	-21.4362	-13.2612	-28.3853	-14.7332	-13.2889
30425300000	-17.3827	-26.6762	-23.0614	-21.4697	-13.2785	-28.4345	-14.7501	-13.3087
30457800000	-17.3966	-26.699	-23.0962	-21.4841	-13.2844	-28.467	-14.759	-13.3121
30490300000	-17.3666	-26.6882	-23.0424	-21.4474	-13.2285	-28.4606	-14.7083	-13.2603
30522800000	-17.3671	-26.7162	-23.0595	-21.4837	-13.2658	-28.5216	-14.7517	-13.2937
30555300000	-17.3557	-26.7085	-23.0255	-21.5193	-13.3093	-28.6022	-14.8028	-13.3397
30587800000	-17.287	-26.6583	-22.9763	-21.514	-13.317	-28.6214	-14.8192	-13.3438
30620300000	-17.1773	-26.5827	-22.8488	-21.4816	-13.2996	-28.619	-14.8113	-13.3295
30652800000	-17.1066	-26.4943	-22.802	-21.4798	-13.3094	-28.6303	-14.8219	-13.3363
30685300000	-17.0749	-26.5112	-22.7666	-21.4797	-13.3167	-28.6304	-14.8305	-13.347
30717800000	-17.0011	-26.4065	-22.684	-21.4066	-13.2447	-28.5191	-14.7511	-13.27
30750300000	-17.0496	-26.4589	-22.7355	-21.4064	-13.2364	-28.4819	-14.7387	-13.2672
30782800000	-17.1035	-26.4651	-22.7931	-21.447	-13.2758	-28.468	-14.7678	-13.3038
30815300000	-17.089	-26.5368	-22.798	-21.4235	-13.2445	-28.4121	-14.7405	-13.275
30847800000	-17.0393	-26.4366	-22.7625	-21.4113	-13.2458	-28.3904	-14.7385	-13.2766
30880300000	-16.9684	-26.4769	-22.7231	-21.4208	-13.2688	-28.3721	-14.7735	-13.3016
30912700000	-16.8796	-26.3034	-22.65	-21.4098	-13.2851	-28.3629	-14.7841	-13.3129
30945200000	-16.7335	-26.3448	-22.591	-21.3674	-13.262	-28.3186	-14.7731	-13.2942
30977700000	-16.6837	-26.1282	-22.4945	-21.3223	-13.2278	-28.2562	-14.73	-13.2579
31010200000	-16.6899	-26.2927	-22.5276	-21.3391	-13.2462	-28.2653	-14.7516	-13.2783
31042700000	-16.6699	-26.1437	-22.4915	-21.2757	-13.1856	-28.1807	-14.6737	-13.2155
31075200000	-16.6769	-26.2934	-22.4932	-21.231	-13.1223	-28.1167	-14.6116	-13.1534
31107700000	-16.7543	-26.2757	-22.5668	-21.2798	-13.173	-28.1512	-14.6554	-13.1983
31140200000	-16.7981	-26.3407	-22.6256	-21.3032	-13.1912	-28.1765	-14.6723	-13.2195
31172700000	-16.7603	-26.3013	-22.5839	-21.2913	-13.198	-28.204	-14.6777	-13.2254
31205200000	-16.7465	-26.296	-22.5272	-21.3078	-13.2336	-28.2421	-14.7128	-13.258
31237700000	-16.6969	-26.234	-22.5222	-21.3195	-13.2639	-28.2885	-14.7379	-13.2882
31270200000	-16.6118	-26.1833	-22.4193	-21.2766	-13.24	-28.2716	-14.7118	-13.2636
31302700000	-16.5579	-26.0744	-22.399	-21.2305	-13.2021	-28.2565	-14.6663	-13.2291
31335200000	-16.6262	-26.1696	-22.4422	-21.2585	-13.2355	-28.2872	-14.6924	-13.2607
31367700000	-16.6463	-26.1234	-22.4869	-21.2245	-13.1918	-28.2593	-14.6368	-13.2173
31400200000	-16.6436	-26.1482	-22.4935	-21.1622	-13.1215	-28.2148	-14.5634	-13.1505
31432700000	-16.7093	-26.2099	-22.5751	-21.2258	-13.1833	-28.2973	-14.6162	-13.2069
31465200000	-16.7399	-26.2516	-22.5951	-21.2375	-13.1917	-28.3446	-14.6285	-13.2171
31497700000	-16.6676	-26.156	-22.5279	-21.2085	-13.1818	-28.343	-14.613	-13.2029
31530200000	-16.6615	-26.131	-22.531	-21.2313	-13.2162	-28.3801	-14.6468	-13.2342
31562600000	-16.6818	-26.0875	-22.5362	-21.2467	-13.2522	-28.4219	-14.6693	-13.2663
31595100000	-16.6501	-26.0869	-22.4793	-21.2149	-13.2221	-28.3944	-14.6385	-13.2405
31627600000	-16.6574	-25.9785	-22.4225	-21.1545	-13.1632	-28.3077	-14.5618	-13.1763
31660100000	-16.7234	-26.1522	-22.5443	-21.2089	-13.2116	-28.3438	-14.6109	-13.2278
31692600000	-16.7601	-26.0759	-22.5706	-21.189	-13.176	-28.2637	-14.565	-13.19
31725100000	-16.7528	-26.1784	-22.5712	-21.1486	-13.1177	-28.1812	-14.5161	-13.1345
31757600000	-16.8235	-26.153	-22.6804	-21.2443	-13.2159	-28.2507	-14.6069	-13.2329
31790100000	-16.829	-26.2373	-22.6732	-21.2591	-13.2278	-28.2438	-14.6217	-13.2478
31822600000	-16.7293	-26.0934	-22.5623	-21.201	-13.183	-28.184	-14.5742	-13.2005
31855100000	-16.7339	-26.1124	-22.5826	-21.2232	-13.2117	-28.169	-14.5996	-13.2256
31887600000	-16.7593	-26.128	-22.6391	-21.2608	-13.2496	-28.2028	-14.6345	-13.2676
31920100000	-16.7423	-26.1235	-22.6201	-21.2294	-13.2164	-28.1372	-14.6005	-13.2307
31952600000	-16.7692	-26.1032	-22.6525	-21.1896	-13.1607	-28.0803	-14.5374	-13.1779
31985100000	-16.8755	-26.2452	-22.771	-21.2591	-13.216	-28.1119	-14.5883	-13.2274
32017600000	-16.9537	-26.2857	-22.8339	-21.2729	-13.2042	-28.1156	-14.5773	-13.2221
32050100000	-16.9582	-26.3186	-22.8324	-21.2635	-13.1821	-28.0909	-14.5555	-13.1927
32082600000	-17.0287	-26.372	-22.9098	-21.3568	-13.2739	-28.202	-14.6558	-13.2888
32115100000	-17.1099	-26.4582	-22.9518	-21.4327	-13.3466	-28.2914	-14.7302	-13.3575
32147600000	-17.0287	-26.384	-22.9034	-21.4136	-13.3358	-28.2959	-14.7257	-13.3513
32180100000	-17.0324	-26.3738	-22.8872	-21.4186	-13.3369	-28.3297	-14.7232	-13.3562
32212500000	-17.0964	-26.4415	-22.9773	-21.4957	-13.407	-28.4099	-14.7996	-13.4267
32245000000	-17.1408	-26.4503	-22.9198	-21.489	-13.3807	-28.4437	-14.7729	-13.4068
32277500000	-17.1346	-26.5405	-23.0113	-21.4633	-13.338	-28.3864	-14.7347	-13.3611
32310000000	-17.2345	-26.6142	-23.0754	-21.5377	-13.3948	-28.4938	-14.793	-13.42
32342500000	-17.3067	-26.682	-23.1773	-21.5806	-13.4214	-28.5332	-14.8192	-13.4449
32375000000	-17.3667	-26.7185	-23.1662	-21.6177	-13.4575	-28.5994	-14.8567	-13.4767
32407500000	-17.3492	-26.7382	-23.2398	-21.6601	-13.5051	-28.6786	-14.9067	-13.5242
32440000000	-17.4408	-26.7836	-23.2788	-21.7453	-13.5938	-28.7754	-14.9991	-13.6105
32472500000	-17.3974	-26.7469	-23.3387	-21.7898	-13.6499	-28.8555	-15.061	-13.6669
32505000000	-17.3956	-26.7241	-23.2531	-21.7678	-13.628	-28.8271	-15.0419	-13.6432
32537500000	-17.4258	-26.7838	-23.3277	-21.8314	-13.6936	-28.9003	-15.1104	-13.7116
32570000000	-17.4503	-26.7787	-23.3222	-21.8461	-13.6954	-28.8925	-15.1157	-13.7147
32602500000	-17.457	-26.7991	-23.3124	-21.8109	-13.6489	-28.8275	-15.0695	-13.6666
32635000000	-17.4907	-26.824	-23.3677	-21.8689	-13.698	-28.8562	-15.1232	-13.7174
32667500000	-17.5785	-26.8925	-23.4014	-21.9133	-13.7345	-28.8582	-15.1625	-13.7508
32700000000	-17.5299	-26.8924	-23.449	-21.9351	-13.7572	-28.8675	-15.1912	-13.7711
32732500000	-17.5356	-26.8462	-23.3681	-21.9388	-13.7747	-28.8369	-15.2133	-13.7866
32765000000	-17.5923	-26.9503	-23.4011	-22.0056	-13.8401	-28.8879	-15.28	-13.8476
32797500000	-17.5108	-26.831	-23.3921	-22.0155	-13.8651	-28.8812	-15.3107	-13.8757
32830000000	-17.4726	-26.8161	-23.3189	-21.97	-13.8239	-28.8282	-15.2642	-13.828
32862400000	-17.4701	-26.796	-23.3077	-21.9919	-13.851	-28.8164	-15.3023	-13.8543
32894900000	-17.4803	-26.8025	-23.3141	-22.0109	-13.8684	-28.8373	-15.3162	-13.8708
32927400000	-17.433	-26.7838	-23.3441	-21.9746	-13.8397	-28.7439	-15.287	-13.8347
32959900000	-17.437	-26.7339	-23.2821	-21.9893	-13.8538	-28.8018	-15.2981	-13.8523
32992400000	-17.5029	-26.785	-23.3588	-22.0326	-13.9055	-28.8209	-15.3494	-13.9014
33024900000	-17.4519	-26.7441	-23.2915	-22.0267	-13.9106	-28.8566	-15.3543	-13.9034
33057400000	-17.3344	-26.5976	-23.2521	-21.9804	-13.8728	-28.8281	-15.3191	-13.869
33089900000	-17.3743	-26.6259	-23.1884	-21.997	-13.9022	-28.8765	-15.346	-13.897
33122400000	-17.2714	-26.539	-23.139	-21.9731	-13.8867	-28.8896	-15.3316	-13.8836
33154900000	-17.2565	-26.4766	-22.9943	-21.9019	-13.8137	-28.8253	-15.253	-13.8102
33187400000	-17.1727	-26.4417	-23.0301	-21.8868	-13.8023	-28.8426	-15.2463	-13.8002
33219900000	-17.2056	-26.3962	-22.9997	-21.8785	-13.7968	-28.8388	-15.2343	-13.7904
33252400000	-17.1956	-26.4488	-23.0443	-21.8659	-13.78	-28.8332	-15.2153	-13.7754
33284900000	-17.1586	-26.3588	-22.9809	-21.8411	-13.7713	-28.8446	-15.2012	-13.7639
33317400000	-17.1917	-26.4049	-22.9973	-21.8556	-13.7835	-28.889	-15.2094	-13.7775
33349900000	-17.1127	-26.3003	-22.9927	-21.844	-13.8	-28.9255	-15.2258	-13.7894
33382400000	-17.0883	-26.2959	-22.8548	-21.8047	-13.77	-28.9023	-15.188	-13.7601
33414900000	-17.0044	-26.217	-22.882	-21.7863	-13.7647	-28.9177	-15.1821	-13.7576
33447400000	-16.9242	-26.1286	-22.7765	-21.7525	-13.7474	-28.9042	-15.1585	-13.7432
33479900000	-16.9141	-26.1083	-22.7625	-21.7062	-13.7021	-28.8553	-15.106	-13.6952
33512300000	-16.8724	-26.0291	-22.7324	-21.675	-13.6744	-28.8166	-15.0739	-13.6723
33544800000	-16.8944	-26.0268	-22.7673	-21.6559	-13.6551	-28.7873	-15.0459	-13.6501
33577300000	-16.9326	-26.0619	-22.8262	-21.6551	-13.6558	-28.7396	-15.0408	-13.6494
33609800000	-16.9407	-26.0837	-22.7908	-21.6573	-13.6533	-28.7298	-15.0335	-13.6466
33642300000	-16.968	-26.0528	-22.8405	-21.659	-13.6596	-28.678	-15.0424	-13.6572
33674800000	-16.8923	-26.0324	-22.7976	-21.6656	-13.6702	-28.6906	-15.0514	-13.6626
33707300000	-16.8825	-25.9723	-22.7706	-21.662	-13.674	-28.6378	-15.0607	-13.6742
33739800000	-16.8979	-26.0858	-22.7473	-21.6792	-13.6949	-28.6463	-15.0718	-13.6897
33772300000	-16.8015	-25.8791	-22.6519	-21.6321	-13.6598	-28.5714	-15.0445	-13.6554
33804800000	-16.8684	-26.0088	-22.7178	-21.6576	-13.6757	-28.5376	-15.0499	-13.6678
33837300000	-16.8683	-26.0092	-22.7308	-21.6684	-13.6913	-28.547	-15.0718	-13.6773
33869800000	-16.9093	-26.0798	-22.7348	-21.6447	-13.6503	-28.4631	-15.015	-13.6426
33902300000	-16.9794	-26.1487	-22.8134	-21.7052	-13.6977	-28.5221	-15.0695	-13.6825
33934800000	-17.003	-26.1026	-22.8105	-21.7328	-13.7275	-28.5647	-15.1007	-13.7187
33967300000	-17.0416	-26.2988	-22.8808	-21.786	-13.7668	-28.6652	-15.1435	-13.7501
33999800000	-17.0231	-26.1348	-22.8424	-21.8055	-13.7993	-28.6762	-15.1826	-13.7886
34032300000	-17.0426	-26.2363	-22.877	-21.8696	-13.8477	-28.7871	-15.2313	-13.8379
34064800000	-17.0694	-26.1184	-22.8929	-21.9124	-13.8999	-28.8321	-15.2912	-13.8905
34097300000	-16.9638	-26.1386	-22.8381	-21.8652	-13.8449	-28.806	-15.2318	-13.8315
34129800000	-17.1049	-26.1363	-22.912	-21.9289	-13.8963	-28.8777	-15.2947	-13.8866
34162200000	-17.1234	-26.2977	-22.9646	-21.9844	-13.9386	-28.944	-15.3292	-13.9245
34194700000	-17.1716	-26.2536	-22.919	-21.9521	-13.8854	-28.8948	-15.284	-13.8739
34227200000	-17.2537	-26.415	-23.0217	-22.0627	-13.9742	-29.0324	-15.3784	-13.9607
34259700000	-17.3135	-26.4524	-23.0215	-22.121	-14.0285	-29.1226	-15.4405	-14.0186
34292200000	-17.3218	-26.4952	-23.0967	-22.1738	-14.074	-29.1884	-15.4854	-14.0583
34324700000	-17.3117	-26.4651	-23.0028	-22.2012	-14.1054	-29.2886	-15.5263	-14.0933
34357200000	-17.3559	-26.5286	-23.0982	-22.2621	-14.1736	-29.3183	-15.5895	-14.1563
34389700000	-17.3824	-26.5928	-23.1265	-22.3298	-14.233	-29.4229	-15.6513	-14.2191
34422200000	-17.2923	-26.4612	-23.0346	-22.253	-14.1638	-29.3329	-15.5865	-14.149
34454700000	-17.3977	-26.6377	-23.2056	-22.3424	-14.225	-29.4159	-15.6432	-14.2146
34487200000	-17.4577	-26.6612	-23.2325	-22.3977	-14.2839	-29.4825	-15.7064	-14.2752
34519700000	-17.4636	-26.6888	-23.2992	-22.4024	-14.2642	-29.4356	-15.6811	-14.2606
34552200000	-17.5127	-26.6535	-23.3078	-22.465	-14.343	-29.514	-15.7708	-14.3346
34584700000	-17.5242	-26.7682	-23.3668	-22.5375	-14.4145	-29.5514	-15.8405	-14.4172
34617200000	-17.5576	-26.7589	-23.3924	-22.5911	-14.4797	-29.5848	-15.9017	-14.4705
34649700000	-17.466	-26.6143	-23.2896	-22.5581	-14.459	-29.4893	-15.8827	-14.4618
34682200000	-17.4747	-26.7394	-23.3381	-22.5841	-14.4935	-29.5215	-15.9128	-14.4862
34714700000	-17.5295	-26.8013	-23.3096	-22.6212	-14.5393	-29.5047	-15.9545	-14.5342
34747200000	-17.4236	-26.7449	-23.302	-22.5338	-14.4588	-29.4126	-15.8683	-14.4472
34779700000	-17.5414	-26.8442	-23.3177	-22.5726	-14.4905	-29.437	-15.9012	-14.4869
34812100000	-17.5242	-26.9077	-23.4582	-22.63	-14.5572	-29.4795	-15.9533	-14.5458
34844600000	-17.6038	-26.8801	-23.4377	-22.6398	-14.569	-29.4852	-15.9747	-14.5641
34877100000	-17.5196	-26.8856	-23.4846	-22.6533	-14.6064	-29.5425	-16.0042	-14.5918
34909600000	-17.5447	-26.8539	-23.4443	-22.6755	-14.6556	-29.576	-16.0499	-14.647
34942100000	-17.5299	-26.8961	-23.4788	-22.7293	-14.7295	-29.6721	-16.1128	-14.7143
34974600000	-17.4056	-26.7197	-23.3428	-22.6607	-14.6839	-29.6329	-16.0782	-14.6756
35007100000	-17.3863	-26.7879	-23.3497	-22.6495	-14.6715	-29.6294	-16.0514	-14.6575
35039600000	-17.3672	-26.691	-23.3171	-22.6504	-14.6888	-29.6834	-16.0739	-14.6784
35072100000	-17.337	-26.6848	-23.235	-22.5663	-14.6083	-29.6161	-15.9822	-14.5924
35104600000	-17.3258	-26.6408	-23.3135	-22.5629	-14.6067	-29.6399	-15.9834	-14.5955
35137100000	-17.3736	-26.7357	-23.249	-22.5911	-14.6529	-29.6733	-16.0218	-14.6312
35169600000	-17.3206	-26.6461	-23.2627	-22.5593	-14.6339	-29.6894	-16.007	-14.6147
35202100000	-17.2692	-26.6099	-23.102	-22.5243	-14.6221	-29.6933	-15.9918	-14.6001
35234600000	-17.2328	-26.6378	-23.1684	-22.5582	-14.6751	-29.7659	-16.0353	-14.6529
35267100000	-17.2465	-26.6056	-23.0933	-22.5582	-14.6888	-29.801	-16.0493	-14.6672
35299600000	-17.0863	-26.5165	-22.9843	-22.4533	-14.6076	-29.7249	-15.962	-14.5837
35332100000	-17.1298	-26.4539	-23.0091	-22.4517	-14.5999	-29.7155	-15.954	-14.5798
35364600000	-17.1331	-26.5243	-23.0128	-22.4694	-14.6328	-29.746	-15.9844	-14.6115
35397100000	-17.0717	-26.3997	-22.9897	-22.3872	-14.5445	-29.6394	-15.8937	-14.5277
35429600000	-17.0729	-26.4236	-22.9519	-22.3829	-14.5372	-29.6184	-15.8749	-14.5211
35462000000	-17.135	-26.4204	-23.0292	-22.4612	-14.6274	-29.6694	-15.9721	-14.6103
35494500000	-17.1301	-26.4155	-22.988	-22.4448	-14.6109	-29.6213	-15.9466	-14.5946
35527000000	-16.9749	-26.2673	-22.8606	-22.3463	-14.5324	-29.5092	-15.869	-14.513
35559500000	-17.0488	-26.3222	-22.9221	-22.4274	-14.6141	-29.5367	-15.9491	-14.6014
35592000000	-17.0607	-26.3963	-22.9393	-22.4714	-14.6576	-29.5488	-15.9909	-14.6406
35624500000	-16.8858	-26.1756	-22.7642	-22.3176	-14.5075	-29.3323	-15.8444	-14.4952
35657000000	-16.9458	-26.2951	-22.788	-22.34	-14.5197	-29.3524	-15.8509	-14.5074
35689500000	-17.0309	-26.3094	-22.9261	-22.455	-14.646	-29.4088	-15.983	-14.6334
35722000000	-17.0702	-26.432	-22.879	-22.435	-14.5973	-29.3604	-15.9342	-14.5916
35754500000	-16.9946	-26.3473	-22.913	-22.4006	-14.5691	-29.2956	-15.9108	-14.5616
35787000000	-17.1537	-26.5216	-22.9625	-22.527	-14.6831	-29.4019	-16.0208	-14.6732
35819500000	-17.1952	-26.5244	-23.1391	-22.6065	-14.7587	-29.4969	-16.1034	-14.7563
35852000000	-17.1223	-26.4781	-23.0215	-22.5589	-14.7067	-29.4448	-16.0448	-14.6995
35884500000	-17.1554	-26.4816	-23.1141	-22.5965	-14.746	-29.5035	-16.0882	-14.7408
35917000000	-17.3039	-26.6334	-23.2283	-22.7455	-14.8773	-29.6537	-16.2268	-14.8738
35949500000	-17.2223	-26.5394	-23.1626	-22.6757	-14.8065	-29.5988	-16.1563	-14.7966
35982000000	-17.2538	-26.5926	-23.1741	-22.6871	-14.7899	-29.6096	-16.1452	-14.7854
36014500000	-17.36	-26.7493	-23.3114	-22.8323	-14.9338	-29.7998	-16.2928	-14.9247
36047000000	-17.4164	-26.7998	-23.3675	-22.8791	-14.9497	-29.838	-16.3136	-14.9425
36079500000	-17.4248	-26.8095	-23.3472	-22.9103	-14.9741	-29.9056	-16.3439	-14.9663
36111900000	-17.5066	-26.9378	-23.4267	-23.0059	-15.0524	-30.0246	-16.4408	-15.0509
36144400000	-17.5816	-27.0154	-23.514	-23.1026	-15.1314	-30.1499	-16.5206	-15.1264
36176900000	-17.5412	-27.0694	-23.4691	-23.1171	-15.1349	-30.1948	-16.5417	-15.1342
36209400000	-17.6051	-27.0822	-23.5165	-23.1769	-15.1715	-30.2717	-16.5825	-15.1716
36241900000	-17.6799	-27.2543	-23.5837	-23.275	-15.2558	-30.4035	-16.6775	-15.2539
36274400000	-17.6728	-27.1956	-23.5877	-23.2638	-15.229	-30.3887	-16.6564	-15.227
36306900000	-17.772	-27.3597	-23.6872	-23.341	-15.2793	-30.4809	-16.7127	-15.2793
36339400000	-17.8411	-27.3988	-23.7647	-23.4125	-15.3377	-30.5273	-16.7778	-15.3368
36371900000	-17.8667	-27.4827	-23.7764	-23.4176	-15.3168	-30.5196	-16.7569	-15.3139
36404400000	-17.9037	-27.5048	-23.8093	-23.4895	-15.3701	-30.5969	-16.8238	-15.3741
36436900000	-17.9868	-27.5871	-23.8787	-23.5877	-15.464	-30.6504	-16.921	-15.4589
36469400000	-18.0099	-27.6166	-23.9018	-23.6479	-15.5094	-30.7225	-16.9737	-15.5119
36501900000	-17.9553	-27.5638	-23.8523	-23.6401	-15.5089	-30.6634	-16.9823	-15.5058
36534400000	-18.0393	-27.6837	-23.9002	-23.7152	-15.5626	-30.7024	-17.0363	-15.5613
36566900000	-18.0444	-27.7101	-23.956	-23.7653	-15.6093	-30.7099	-17.0951	-15.6058
36599400000	-18.0024	-27.6899	-23.8515	-23.6963	-15.5215	-30.6122	-17.0068	-15.5141
36631900000	-18.0539	-27.7674	-23.9252	-23.7502	-15.5556	-30.6202	-17.0456	-15.5557
36664400000	-18.1318	-27.8464	-23.982	-23.8181	-15.6131	-30.6573	-17.1068	-15.6118
36696900000	-18.171	-27.858	-23.9539	-23.8026	-15.5813	-30.6194	-17.0751	-15.5839
36729400000	-18.1649	-27.8183	-23.9674	-23.8315	-15.6151	-30.6437	-17.1084	-15.6133
36761800000	-18.2193	-27.9133	-24.02	-23.8919	-15.6695	-30.6974	-17.1591	-15.6667
36794300000	-18.2362	-27.903	-24.0448	-23.9416	-15.723	-30.7428	-17.2105	-15.7194
36826800000	-18.1768	-27.8837	-23.97	-23.9203	-15.7107	-30.7553	-17.1925	-15.7082
36859300000	-18.1926	-27.8243	-23.9959	-23.9212	-15.7163	-30.7547	-17.1965	-15.7142
36891800000	-18.1887	-27.9163	-23.9739	-23.9473	-15.7498	-30.8142	-17.2231	-15.7509
36924300000	-18.1506	-27.8499	-23.9459	-23.8955	-15.7012	-30.7561	-17.1712	-15.7019
36956800000	-18.1413	-27.8477	-23.9369	-23.8901	-15.6974	-30.7915	-17.1607	-15.7019
36989300000	-18.1576	-27.8431	-23.9283	-23.9052	-15.7138	-30.8159	-17.1711	-15.7138
37021800000	-18.1689	-27.8211	-23.978	-23.9233	-15.7391	-30.8613	-17.1852	-15.7403
37054300000	-18.2147	-27.8523	-23.958	-23.9621	-15.7936	-30.9499	-17.2279	-15.7952
37086800000	-18.18	-27.7981	-23.9954	-23.9478	-15.8141	-30.9513	-17.2305	-15.8064
37119300000	-18.1747	-27.8183	-23.9566	-23.9782	-15.833	-31.036	-17.2385	-15.837
37151800000	-18.1027	-27.7565	-23.9014	-23.9492	-15.8389	-31.0099	-17.2345	-15.8361
37184300000	-18.1421	-27.7892	-23.8287	-23.9566	-15.8348	-31.0585	-17.2158	-15.8408
37216800000	-18.0556	-27.7062	-23.7858	-23.9217	-15.8245	-31.0475	-17.2025	-15.8292
37249300000	-18.0344	-27.6896	-23.7242	-23.8993	-15.7927	-31.0504	-17.1552	-15.8076
37281800000	-18.0168	-27.6831	-23.7811	-23.939	-15.8436	-31.0948	-17.1987	-15.8593
37314300000	-18.0075	-27.6968	-23.7645	-23.9403	-15.854	-31.13	-17.1977	-15.8675
37346800000	-17.9743	-27.6279	-23.7734	-23.9361	-15.8619	-31.1173	-17.1958	-15.8773
37379300000	-17.9513	-27.6309	-23.7539	-23.9759	-15.9086	-31.1544	-17.2301	-15.9236
37411700000	-17.955	-27.6457	-23.7814	-23.984	-15.926	-31.1285	-17.2403	-15.9459
37444200000	-17.9098	-27.5579	-23.7089	-23.9721	-15.9203	-31.1023	-17.2283	-15.94
37476700000	-17.8277	-27.5741	-23.6554	-23.9326	-15.8903	-31.0313	-17.1892	-15.9094
37509200000	-17.8644	-27.542	-23.6854	-23.9607	-15.9246	-31.0376	-17.2118	-15.9417
37541700000	-17.8732	-27.7164	-23.6224	-23.9926	-15.9397	-31.028	-17.2213	-15.9612
37574200000	-17.8296	-27.5842	-23.6374	-23.9561	-15.9148	-30.9571	-17.1806	-15.9304
37606700000	-17.8576	-27.6858	-23.6539	-24.027	-15.982	-31.0155	-17.2413	-15.9983
37639200000	-17.892	-27.6708	-23.7026	-24.0885	-16.0571	-31.0966	-17.3002	-16.0727
37671700000	-17.8753	-27.8349	-23.736	-24.126	-16.1	-31.0925	-17.3427	-16.1117
37704200000	-17.8457	-27.7411	-23.6259	-24.1171	-16.0964	-31.1342	-17.3294	-16.118
37736700000	-17.8021	-27.9408	-23.5937	-24.1449	-16.1209	-31.1364	-17.3561	-16.1309
37769200000	-17.8059	-27.8099	-23.5794	-24.1928	-16.1456	-31.1997	-17.3728	-16.1612
37801700000	-17.7403	-27.9601	-23.4474	-24.1176	-16.0782	-31.1281	-17.3147	-16.0872
37834200000	-17.7293	-27.9127	-23.5261	-24.138	-16.0804	-31.1376	-17.3138	-16.0892
37866700000	-17.7219	-28.0073	-23.5241	-24.183	-16.1231	-31.2282	-17.3564	-16.1207
37899200000	-17.7555	-28.0412	-23.5728	-24.209	-16.1222	-31.212	-17.3557	-16.1247
37931700000	-17.7586	-28.091	-23.5716	-24.2353	-16.1534	-31.286	-17.3814	-16.1484
37964200000	-17.8311	-28.2088	-23.5995	-24.2853	-16.1957	-31.349	-17.425	-16.1867
37996700000	-17.8235	-28.1568	-23.6365	-24.3393	-16.2503	-31.4223	-17.4807	-16.2467
38029200000	-17.8592	-28.29	-23.5166	-24.3585	-16.2601	-31.4726	-17.4888	-16.2501
38061600000	-17.8271	-28.2388	-23.6349	-24.3831	-16.2848	-31.5138	-17.5322	-16.286
38094100000	-17.8523	-28.3646	-23.5695	-24.4296	-16.3209	-31.607	-17.5609	-16.3136
38126600000	-17.7767	-28.3233	-23.602	-24.3899	-16.2961	-31.5653	-17.5524	-16.2885
38159100000	-17.8768	-28.4101	-23.6078	-24.4549	-16.3396	-31.6885	-17.5903	-16.3365
38191600000	-17.855	-28.4461	-23.6203	-24.4517	-16.3435	-31.6595	-17.611	-16.3383
38224100000	-17.8526	-28.3231	-23.6662	-24.4342	-16.3284	-31.6785	-17.5889	-16.3242
38256600000	-17.9099	-28.4483	-23.6882	-24.504	-16.383	-31.7332	-17.664	-16.3823
38289100000	-17.9494	-28.4177	-23.6921	-24.5105	-16.3824	-31.752	-17.6712	-16.3845
38321600000	-17.892	-28.4394	-23.7038	-24.4874	-16.3418	-31.6819	-17.6506	-16.3434
38354100000	-17.891	-28.2791	-23.6057	-24.4588	-16.3098	-31.6785	-17.6259	-16.3166
38386600000	-17.9105	-28.434	-23.7608	-24.5281	-16.3707	-31.6459	-17.7084	-16.3669
38419100000	-17.9108	-28.2323	-23.7311	-24.4927	-16.3355	-31.6229	-17.6837	-16.341
38451600000	-17.8454	-28.3652	-23.6412	-24.415	-16.2586	-31.4694	-17.6273	-16.2577
38484100000	-17.9563	-28.1949	-23.8237	-24.5298	-16.3654	-31.5895	-17.7409	-16.3751
38516600000	-18.0342	-28.4316	-23.7472	-24.5445	-16.3815	-31.578	-17.7757	-16.3874
38549100000	-17.9456	-28.3074	-23.8023	-24.4625	-16.2952	-31.4507	-17.6966	-16.3147
38581600000	-18.0381	-28.3768	-23.7358	-24.4988	-16.341	-31.5115	-17.755	-16.3575
38614100000	-18.0909	-28.3794	-23.8949	-24.5624	-16.4016	-31.5145	-17.8334	-16.4229
38646600000	-18.0674	-28.3074	-23.7726	-24.5022	-16.343	-31.4699	-17.7919	-16.3686
38679100000	-18.0211	-28.2238	-23.7417	-24.4251	-16.269	-31.3443	-17.7325	-16.2864
38711500000	-18.0532	-28.3353	-23.9299	-24.497	-16.3299	-31.4655	-17.8169	-16.3629
38744000000	-18.1021	-28.3578	-23.8195	-24.471	-16.3219	-31.4061	-17.8044	-16.3281
38776500000	-17.9931	-28.172	-23.8321	-24.3666	-16.2018	-31.3667	-17.7146	-16.2312
38809000000	-18.119	-28.2514	-23.8519	-24.4315	-16.2736	-31.4254	-17.7794	-16.2847
38841500000	-18.1104	-28.3678	-23.8987	-24.4445	-16.275	-31.4637	-17.8174	-16.3036
38874000000	-18.0826	-28.2665	-23.8475	-24.4034	-16.2226	-31.4312	-17.7613	-16.2434
38906500000	-18.0604	-28.3972	-23.8052	-24.4008	-16.2142	-31.46	-17.7893	-16.238
38939000000	-18.0583	-28.3172	-23.8649	-24.4145	-16.2285	-31.5081	-17.8041	-16.2465
38971500000	-18.0656	-28.4043	-23.8332	-24.4054	-16.2214	-31.511	-17.821	-16.2458
39004000000	-18.0347	-28.3281	-23.7828	-24.3629	-16.1799	-31.4794	-17.7889	-16.194
39036500000	-18.1065	-28.2984	-23.8306	-24.3766	-16.1837	-31.5215	-17.7966	-16.2079
39069000000	-18.0953	-28.2784	-23.817	-24.354	-16.168	-31.5393	-17.7994	-16.1904
39101500000	-18.1119	-28.2398	-23.8318	-24.3194	-16.126	-31.5124	-17.7518	-16.1502
39134000000	-18.1623	-28.3064	-23.9146	-24.3416	-16.1538	-31.5877	-17.7931	-16.1826
39166500000	-18.1525	-28.2728	-23.8789	-24.2961	-16.1209	-31.5245	-17.7601	-16.1441
39199000000	-18.1536	-28.23	-23.9232	-24.2966	-16.1055	-31.5833	-17.7526	-16.1389
39231500000	-18.2276	-28.2198	-23.8972	-24.3299	-16.1449	-31.5695	-17.8	-16.1678
39264000000	-18.1532	-28.0643	-23.9728	-24.2885	-16.1055	-31.5952	-17.7679	-16.1372
39296500000	-18.151	-28.1197	-23.8397	-24.2572	-16.0821	-31.5043	-17.7488	-16.0976
39329000000	-18.0986	-27.9939	-23.917	-24.2368	-16.068	-31.4976	-17.74	-16.1008
39361400000	-18.1243	-28.1077	-23.89	-24.2413	-16.0578	-31.4634	-17.7364	-16.0784
39393900000	-18.0687	-27.9019	-23.7797	-24.1405	-15.9613	-31.3146	-17.6467	-15.9876
39426400000	-17.9955	-27.8868	-23.8368	-24.1086	-15.9012	-31.2529	-17.6006	-15.9286
39458900000	-18.1064	-28.0673	-23.7576	-24.1429	-15.9295	-31.2021	-17.6276	-15.9485
39491400000	-18.0456	-28.0066	-23.8472	-24.1248	-15.8747	-31.2022	-17.5926	-15.9134
39523900000	-18.1109	-27.8943	-23.8098	-24.1044	-15.8658	-31.1023	-17.5757	-15.8838
39556400000	-18.0816	-27.9158	-23.9562	-24.1503	-15.8911	-31.1715	-17.6192	-15.929
39588900000	-18.1894	-27.8268	-23.9413	-24.1791	-15.9292	-31.1596	-17.6451	-15.9475
39621400000	-18.1454	-27.8182	-24.0002	-24.162	-15.9179	-31.1328	-17.6443	-15.9436
39653900000	-18.1328	-27.6979	-23.9458	-24.1441	-15.8961	-31.1249	-17.6087	-15.9175
39686400000	-18.1534	-27.7161	-23.9673	-24.1683	-15.9134	-31.1338	-17.6274	-15.9404
39718900000	-18.1117	-27.7542	-23.9949	-24.1621	-15.9102	-31.1559	-17.6346	-15.9344
39751400000	-18.1618	-27.8127	-24.0013	-24.1777	-15.8971	-31.1521	-17.6063	-15.9252
39783900000	-18.1393	-27.8109	-24.043	-24.2081	-15.9146	-31.1984	-17.6425	-15.9469
39816400000	-18.1975	-27.8184	-24.0896	-24.264	-15.962	-31.2609	-17.6798	-15.9885
39848900000	-18.2522	-27.9796	-24.1892	-24.358	-16.035	-31.3944	-17.7548	-16.0647
39881400000	-18.2163	-27.8881	-24.1814	-24.3516	-16.0388	-31.3875	-17.7537	-16.0606
39913900000	-18.2381	-27.9464	-24.2234	-24.3988	-16.0694	-31.4998	-17.7902	-16.0983
39946400000	-18.28	-28.0892	-24.2418	-24.4687	-16.1371	-31.5272	-17.8591	-16.1581
39978900000	-18.2672	-28.0525	-24.2787	-24.4641	-16.1122	-31.6018	-17.8363	-16.15
40011300000	-18.2977	-28.1059	-24.259	-24.4905	-16.1314	-31.586	-17.8533	-16.1477
40043800000	-18.328	-28.1145	-24.3062	-24.536	-16.17	-31.6859	-17.8884	-16.2029
40076300000	-18.4451	-28.2465	-24.4552	-24.6544	-16.2853	-31.7878	-17.9981	-16.2999
40108800000	-18.4915	-28.3448	-24.4434	-24.703	-16.3361	-31.8637	-18.0406	-16.3616
40141300000	-18.4827	-28.2078	-24.5858	-24.7396	-16.3852	-31.898	-18.093	-16.4057
40173800000	-18.6177	-28.4036	-24.556	-24.8676	-16.5079	-32.0113	-18.2117	-16.5263
40206300000	-18.5323	-28.3245	-24.6035	-24.8873	-16.5237	-32.0633	-18.2341	-16.5488
40238800000	-18.5892	-28.4064	-24.4741	-24.8722	-16.5188	-31.9973	-18.2332	-16.5347
40271300000	-18.5116	-28.4124	-24.5764	-24.9149	-16.5457	-32.0406	-18.2644	-16.5817
40303800000	-18.6119	-28.5434	-24.5048	-24.9303	-16.5578	-31.9897	-18.2774	-16.5854
40336300000	-18.63	-28.6308	-24.6134	-24.9834	-16.589	-32.0022	-18.3134	-16.6226
40368800000	-18.676	-28.701	-24.617	-24.9922	-16.6065	-31.9897	-18.3318	-16.6413
40401300000	-18.7806	-28.8338	-24.7009	-25.1082	-16.6992	-32.0362	-18.4267	-16.738
40433800000	-18.8121	-28.8543	-24.7387	-25.1529	-16.7701	-32.0785	-18.5072	-16.8058
40466300000	-18.8504	-28.9376	-24.7053	-25.1588	-16.7811	-32.0305	-18.5212	-16.8127
40498800000	-18.8246	-28.8966	-24.6983	-25.189	-16.8176	-32.0548	-18.5844	-16.8544
40531300000	-18.785	-28.8477	-24.6073	-25.1521	-16.7858	-31.961	-18.5618	-16.816
40563800000	-18.7438	-28.7785	-24.6155	-25.1377	-16.7634	-31.9283	-18.5623	-16.7998
40596300000	-18.7431	-28.8178	-24.5617	-25.1235	-16.7611	-31.9069	-18.5634	-16.8007
40628800000	-18.6951	-28.729	-24.5922	-25.086	-16.7103	-31.8425	-18.5333	-16.7461
40661200000	-18.7459	-28.8455	-24.5652	-25.104	-16.7217	-31.8554	-18.5504	-16.7604
40693700000	-18.7908	-28.879	-24.6478	-25.1453	-16.7551	-31.9023	-18.6061	-16.7966
40726200000	-18.8351	-28.9448	-24.6896	-25.1905	-16.7832	-31.9589	-18.65	-16.8333
40758700000	-18.8057	-28.9135	-24.6297	-25.1644	-16.7676	-31.9692	-18.6516	-16.8179
40791200000	-18.823	-28.9762	-24.6725	-25.1772	-16.7732	-32.0132	-18.6824	-16.8285
40823700000	-18.8344	-28.9829	-24.6338	-25.1994	-16.808	-32.0644	-18.7314	-16.8586
40856200000	-18.7033	-28.891	-24.586	-25.0908	-16.7106	-31.9756	-18.6525	-16.7659
40888700000	-18.685	-28.8007	-24.5024	-25.024	-16.6451	-31.9232	-18.595	-16.6922
40921200000	-18.6795	-28.8141	-24.5734	-25.0381	-16.6627	-31.9685	-18.633	-16.7123
40953700000	-18.7101	-28.7276	-24.5259	-24.9964	-16.6152	-31.9235	-18.6026	-16.658
40986200000	-18.5885	-28.6349	-24.5597	-24.9366	-16.5401	-31.8902	-18.5523	-16.5895
41018700000	-18.6623	-28.6209	-24.5121	-24.942	-16.5579	-31.8945	-18.5905	-16.5984
41051200000	-18.6609	-28.6185	-24.6781	-25.0121	-16.5989	-31.9902	-18.6576	-16.6442
41083700000	-18.6426	-28.4799	-24.4747	-24.9107	-16.5119	-31.8944	-18.5883	-16.5487
41116200000	-18.5494	-28.4367	-24.547	-24.8789	-16.4445	-31.8519	-18.5458	-16.4867
41148700000	-18.5892	-28.4626	-24.4692	-24.9016	-16.4686	-31.8868	-18.5927	-16.5085
41181200000	-18.5285	-28.4282	-24.5643	-24.8585	-16.3999	-31.8173	-18.5371	-16.4478
41213700000	-18.5234	-28.3725	-24.4376	-24.7835	-16.3197	-31.7258	-18.473	-16.365
41246200000	-18.4962	-28.4392	-24.4847	-24.7871	-16.2997	-31.6939	-18.4601	-16.3508
41278700000	-18.5997	-28.4828	-24.4734	-24.8122	-16.3156	-31.6655	-18.5026	-16.3568
41311100000	-18.5414	-28.4633	-24.4898	-24.7906	-16.2931	-31.6369	-18.4809	-16.3392
41343600000	-18.5256	-28.3106	-24.4593	-24.7628	-16.2619	-31.5534	-18.4774	-16.305
41376100000	-18.5115	-28.3575	-24.4778	-24.7837	-16.2822	-31.5562	-18.5015	-16.3269
41408600000	-18.4888	-28.2696	-24.4009	-24.7465	-16.2566	-31.5155	-18.4949	-16.2937
41441100000	-18.4354	-28.2021	-24.3595	-24.7227	-16.2088	-31.4255	-18.4587	-16.2518
41473600000	-18.3527	-28.0469	-24.2609	-24.6765	-16.1584	-31.3527	-18.4193	-16.1976
41506100000	-18.3321	-28.0211	-24.2266	-24.6479	-16.0912	-31.3032	-18.3602	-16.1437
41538600000	-18.3567	-28.1483	-24.2558	-24.6832	-16.113	-31.3049	-18.3951	-16.1523
41571100000	-18.3451	-28.0945	-24.2132	-24.6651	-16.0785	-31.292	-18.3676	-16.134
41603600000	-18.3306	-28.1393	-24.1999	-24.6486	-16.0587	-31.2665	-18.3554	-16.0976
41636100000	-18.3271	-28.184	-24.2018	-24.6832	-16.0817	-31.3371	-18.3839	-16.1375
41668600000	-18.402	-28.2728	-24.1254	-24.7235	-16.1185	-31.3869	-18.4254	-16.1724
41701100000	-18.281	-28.147	-24.1115	-24.6849	-16.0694	-31.3603	-18.3802	-16.1236
41733600000	-18.2339	-28.1056	-23.9201	-24.5891	-15.9943	-31.2843	-18.3043	-16.0446
41766100000	-18.1775	-28.1544	-24.0555	-24.6418	-16.0363	-31.3401	-18.3521	-16.0857
41798600000	-18.168	-28.0443	-23.9228	-24.6047	-16.0228	-31.3411	-18.3371	-16.0703
41831100000	-18.0568	-28.0341	-23.9037	-24.5172	-15.9167	-31.2463	-18.2265	-15.9684
41863600000	-18.0953	-28.0105	-23.8529	-24.5375	-15.9538	-31.2811	-18.2555	-15.9959
41896100000	-18.1014	-28.1279	-23.9439	-24.5861	-16.0059	-31.3723	-18.3096	-16.0578
41928600000	-18.1035	-28.0498	-23.8889	-24.5525	-15.9972	-31.3487	-18.2872	-16.0346
41961000000	-17.9907	-28.0198	-23.8575	-24.5152	-15.9485	-31.34	-18.2319	-15.999
41993500000	-18.0666	-28.0663	-23.8695	-24.5556	-16.0067	-31.4085	-18.2869	-16.0528
42026000000	-18.081	-28.2796	-23.9134	-24.6084	-16.0652	-31.5029	-18.3339	-16.1134
42058500000	-17.9745	-28.0749	-23.7527	-24.5005	-15.9653	-31.4068	-18.2307	-16.0154
42091000000	-17.9592	-28.1639	-23.7455	-24.4815	-15.959	-31.3786	-18.2098	-16.0119
42123500000	-17.9578	-28.1462	-23.8128	-24.5077	-16.0102	-31.4582	-18.2537	-16.0611
42156000000	-18.0211	-28.2903	-23.7704	-24.4728	-15.99	-31.4129	-18.211	-16.0484
42188500000	-17.9274	-28.2816	-23.7855	-24.4195	-15.9693	-31.3392	-18.1842	-16.0027
42221000000	-17.9631	-28.1598	-23.7788	-24.417	-15.9642	-31.359	-18.1621	-16.0226
42253500000	-18.0114	-28.3777	-23.9566	-24.4863	-16.0732	-31.3862	-18.2605	-16.0993
42286000000	-18.0141	-28.3458	-23.8572	-24.4611	-16.0372	-31.3643	-18.2131	-16.0946
42318500000	-17.9926	-28.3331	-23.8262	-24.3871	-16.0189	-31.2616	-18.1747	-16.0452
42351000000	-17.9939	-28.3033	-23.8826	-24.4451	-16.0776	-31.3263	-18.2248	-16.111
42383500000	-17.9869	-28.4396	-23.8792	-24.4249	-16.0861	-31.3493	-18.2142	-16.1213
42416000000	-17.9806	-28.3876	-23.8067	-24.4042	-16.073	-31.2894	-18.1949	-16.1081
42448500000	-17.9064	-28.4224	-23.8232	-24.3487	-16.0409	-31.2967	-18.1426	-16.0722
42481000000	-18.0079	-28.4534	-23.7367	-24.3571	-16.0577	-31.284	-18.1572	-16.0961
42513500000	-17.9515	-28.482	-23.9329	-24.3886	-16.1035	-31.3239	-18.1842	-16.1285
42546000000	-17.9677	-28.4234	-23.7253	-24.3	-16.0264	-31.2954	-18.0996	-16.0633
42578500000	-17.9579	-28.5506	-23.8667	-24.3186	-16.0555	-31.3108	-18.106	-16.0782
42610900000	-18.0315	-28.527	-23.8406	-24.3454	-16.0847	-31.4197	-18.1406	-16.1238
42643400000	-17.996	-28.6653	-23.8503	-24.3129	-16.0807	-31.3811	-18.1197	-16.0983
42675900000	-17.9798	-28.6008	-23.7661	-24.2804	-16.0358	-31.4054	-18.0841	-16.0799
42708400000	-17.9014	-28.4779	-23.7257	-24.2209	-15.9993	-31.322	-18.0237	-16.0221
42740900000	-17.9346	-28.5512	-23.876	-24.2524	-16.0419	-31.3948	-18.0704	-16.0691
42773400000	-17.9376	-28.6377	-23.7784	-24.2094	-16.0013	-31.3841	-18.0079	-16.0279
42805900000	-17.8272	-28.573	-23.8503	-24.1203	-15.9298	-31.2709	-17.9402	-15.9516
42838400000	-17.9404	-28.983	-23.7663	-24.1812	-15.9518	-31.4235	-17.9522	-15.9841
42870900000	-17.9016	-28.8392	-24.0257	-24.1518	-15.972	-31.3929	-17.9695	-16.0039
42903400000	-18.0014	-29.3322	-23.9018	-24.154	-15.9573	-31.4594	-17.9379	-15.9884
42935900000	-17.8509	-29.0312	-23.9447	-24.0854	-15.8983	-31.3634	-17.884	-15.9322
42968400000	-17.9652	-29.4477	-23.8561	-24.0905	-15.9074	-31.4425	-17.8661	-15.9438
43000900000	-17.846	-29.3383	-24.0678	-24.1082	-15.9176	-31.4516	-17.8893	-15.9565
43033400000	-17.8094	-29.3717	-23.9109	-23.9745	-15.8001	-31.3487	-17.7496	-15.8375
43065900000	-17.7503	-29.3264	-23.9496	-23.9621	-15.7782	-31.2805	-17.7333	-15.8145
43098400000	-17.857	-29.4541	-23.9825	-23.9962	-15.8155	-31.3639	-17.7414	-15.8509
43130900000	-17.8882	-29.4402	-24.0017	-23.983	-15.8034	-31.2586	-17.7414	-15.8469
43163400000	-17.8172	-29.5598	-24.024	-23.9483	-15.7649	-31.2303	-17.6783	-15.792
43195900000	-17.8905	-29.3834	-23.9374	-23.9307	-15.7605	-31.2263	-17.6783	-15.8088
43228400000	-17.932	-29.7005	-24.2065	-24.037	-15.8807	-31.2633	-17.7851	-15.9095
43260800000	-17.9295	-29.3635	-24.0335	-23.9695	-15.818	-31.2254	-17.7137	-15.8701
43293300000	-17.8401	-29.6113	-24.0043	-23.9134	-15.7826	-31.0986	-17.6693	-15.8126
43325800000	-17.8827	-29.4141	-24.098	-23.9738	-15.8362	-31.2244	-17.7182	-15.8975
43358300000	-17.8799	-29.5698	-24.0404	-23.9449	-15.8438	-31.1107	-17.7029	-15.8591
43390800000	-17.853	-29.4065	-24.0292	-23.9078	-15.7827	-31.1823	-17.6448	-15.8405
43423300000	-17.877	-29.5485	-23.93	-23.9019	-15.7998	-31.1357	-17.6353	-15.8294
43455800000	-17.9444	-29.5931	-24.1135	-23.9883	-15.8798	-31.2523	-17.7226	-15.9218
43488300000	-18.0964	-29.7006	-23.9866	-24.0432	-15.9447	-31.3483	-17.7535	-15.981
43520800000	-17.969	-29.2492	-24.0886	-23.9883	-15.9311	-31.2776	-17.7379	-15.9642
43553300000	-18.1418	-29.5147	-23.9152	-24.1283	-16.0362	-31.5013	-17.8199	-16.0859
43585800000	-18.0964	-29.0861	-24.083	-24.1602	-16.1164	-31.4677	-17.8978	-16.1503
43618300000	-18.2045	-29.3099	-23.9338	-24.1741	-16.1257	-31.5901	-17.8762	-16.1723
43650800000	-18.159	-28.9224	-24.1049	-24.225	-16.2043	-31.5934	-17.9506	-16.2343
43683300000	-18.2842	-29.0724	-23.992	-24.255	-16.2427	-31.718	-17.961	-16.2767
43715800000	-18.3634	-29.0739	-24.0968	-24.3422	-16.3458	-31.8293	-18.0572	-16.3862
43748300000	-18.4307	-29.0575	-24.1373	-24.3734	-16.3954	-31.9286	-18.0873	-16.4336
43780800000	-18.4135	-29.1117	-24.18	-24.3958	-16.4316	-31.9895	-18.125	-16.4768
43813300000	-18.4748	-29.1739	-24.2343	-24.4946	-16.5434	-32.1586	-18.2038	-16.5796
43845800000	-18.5542	-29.1029	-24.2745	-24.547	-16.6117	-32.2407	-18.2545	-16.6634
43878300000	-18.5923	-29.3544	-24.3403	-24.6293	-16.697	-32.3456	-18.3198	-16.7336
43910700000	-18.5883	-29.1281	-24.2691	-24.6297	-16.6993	-32.3903	-18.3011	-16.7533
43943200000	-18.6244	-29.3786	-24.3692	-24.6986	-16.7806	-32.4462	-18.389	-16.8213
43975700000	-18.8078	-29.2877	-24.479	-24.8665	-16.9423	-32.6555	-18.5172	-17.0049
44008200000	-18.8327	-29.3657	-24.4805	-24.8508	-16.9569	-32.6042	-18.5148	-16.9871
44040700000	-18.8941	-29.338	-24.548	-24.9473	-17.0433	-32.7709	-18.5684	-17.1144
44073200000	-19.0758	-29.6472	-24.7813	-25.12	-17.261	-32.8509	-18.7648	-17.2881
44105700000	-19.0862	-29.582	-24.7896	-25.1535	-17.278	-32.9035	-18.7755	-17.3501
44138200000	-19.0455	-29.4046	-24.8307	-25.1768	-17.3356	-32.8826	-18.7968	-17.3762
44170700000	-19.0853	-29.4691	-24.8708	-25.2404	-17.3976	-32.9069	-18.8631	-17.4586
44203200000	-19.1333	-29.4776	-24.9981	-25.3548	-17.531	-33.0008	-18.9565	-17.572
44235700000	-19.1278	-29.4871	-24.9533	-25.3264	-17.5137	-32.9184	-18.9324	-17.5678
44268200000	-19.0375	-29.3436	-24.9928	-25.3035	-17.5051	-32.9055	-18.892	-17.5418
44300700000	-19.2148	-29.5156	-25.089	-25.4771	-17.6836	-33.0854	-19.0642	-17.7394
44333200000	-19.2031	-29.4233	-25.1559	-25.5212	-17.7455	-33.1362	-19.0945	-17.7827
44365700000	-19.227	-29.4639	-25.0849	-25.5384	-17.7751	-33.175	-19.1131	-17.8314
44398200000	-19.2811	-29.3792	-25.2909	-25.6802	-17.9338	-33.2881	-19.2506	-17.972
44430700000	-19.3896	-29.5591	-25.1688	-25.7353	-17.9889	-33.4267	-19.2801	-18.0287
44463200000	-19.2938	-29.2872	-25.3432	-25.7444	-18.037	-33.3921	-19.3133	-18.0785
44495700000	-19.4079	-29.6441	-25.2171	-25.7976	-18.0679	-33.5136	-19.3277	-18.0997
44528200000	-19.2846	-29.4508	-25.4069	-25.7886	-18.0932	-33.5136	-19.347	-18.133
44560600000	-19.4456	-30.1404	-25.3022	-25.841	-18.1547	-33.635	-19.3839	-18.1956
44593100000	-19.3361	-29.952	-25.3961	-25.815	-18.1508	-33.6093	-19.3739	-18.1846
44625600000	-19.441	-30.1648	-25.349	-25.9048	-18.2411	-33.7717	-19.4314	-18.275
44658100000	-19.3805	-30.0723	-25.5223	-25.9222	-18.2685	-33.7526	-19.4599	-18.2958
44690600000	-19.3729	-30.0768	-25.4305	-25.9417	-18.2919	-33.8751	-19.4566	-18.3256
44723100000	-19.4398	-30.1371	-25.5661	-26.0377	-18.3955	-33.911	-19.568	-18.4186
44755600000	-19.3558	-29.9374	-25.4372	-25.9795	-18.3495	-33.9893	-19.5004	-18.3742
44788100000	-19.324	-29.871	-25.4403	-25.9958	-18.36	-33.9929	-19.5019	-18.3877
44820600000	-19.408	-29.9258	-25.4488	-26.0592	-18.4349	-34.1198	-19.5674	-18.4606
44853100000	-19.367	-29.9454	-25.3812	-26.0368	-18.3972	-34.0963	-19.5177	-18.44
44885600000	-19.3689	-29.9258	-25.382	-26.0179	-18.4154	-34.1239	-19.5293	-18.4375
44918100000	-19.4147	-29.9595	-25.3108	-26.0595	-18.436	-34.1525	-19.5481	-18.4764
44950600000	-19.4568	-30.0284	-25.4536	-26.121	-18.5352	-34.3196	-19.6366	-18.5672
44983100000	-19.5242	-30.0823	-25.3997	-26.1516	-18.544	-34.2328	-19.6413	-18.5827
45015600000	-19.3946	-30.0887	-25.3707	-26.0758	-18.4745	-34.2074	-19.5682	-18.5215
45048100000	-19.537	-30.0508	-25.3902	-26.1853	-18.584	-34.182	-19.6728	-18.6057
45080600000	-19.479	-30.2476	-25.3913	-26.1792	-18.5561	-34.1817	-19.6309	-18.5892
45113100000	-19.3572	-29.9913	-25.3916	-26.0852	-18.4994	-33.9587	-19.5847	-18.5253
45145600000	-19.4531	-30.2528	-25.2918	-26.1884	-18.5704	-34.0464	-19.639	-18.58
45178100000	-19.3754	-29.8693	-25.3714	-26.1418	-18.5674	-33.957	-19.6371	-18.6148
45210500000	-19.4619	-30.126	-25.2445	-26.2294	-18.6372	-33.9921	-19.6834	-18.6482
45243000000	-19.2775	-29.2553	-25.3347	-26.1862	-18.6255	-33.9402	-19.6838	-18.6568
45275500000	-19.4781	-29.6177	-25.1798	-26.2723	-18.6881	-33.9897	-19.7175	-18.7064
45308000000	-19.4565	-29.3794	-25.3127	-26.3121	-18.746	-34.0247	-19.7893	-18.7814
45340500000	-19.4048	-29.4366	-25.1083	-26.2137	-18.6639	-33.9383	-19.6864	-18.6847
45373000000	-19.451	-29.4418	-25.1409	-26.2367	-18.6781	-33.9424	-19.7161	-18.7291
45405500000	-19.395	-29.4245	-25.1933	-26.2308	-18.6845	-33.9739	-19.7023	-18.7106
45438000000	-19.3897	-29.4913	-25.0717	-26.2071	-18.6427	-33.9154	-19.6672	-18.6928
45470500000	-19.4002	-29.5082	-25.1592	-26.2417	-18.7006	-34.0277	-19.7062	-18.7288
45503000000	-19.4223	-29.6083	-25.0959	-26.2523	-18.685	-33.9849	-19.7049	-18.742
45535500000	-19.5097	-29.6768	-25.1869	-26.3587	-18.7972	-34.2112	-19.7909	-18.8279
45568000000	-19.5325	-29.7152	-25.2469	-26.4041	-18.8137	-34.1875	-19.8294	-18.8717
45600500000	-19.49	-29.6817	-25.2552	-26.3863	-18.8341	-34.3132	-19.82	-18.8675
45633000000	-19.5751	-29.798	-25.1982	-26.4635	-18.8667	-34.2733	-19.8643	-18.9149
45665500000	-19.4104	-29.6772	-25.2084	-26.3609	-18.8184	-34.307	-19.7902	-18.8539
45698000000	-19.5328	-29.7669	-25.1909	-26.497	-18.9138	-34.3889	-19.8891	-18.9536
45730500000	-19.395	-29.8253	-25.3253	-26.4563	-18.8838	-34.4704	-19.843	-18.9502
45763000000	-19.3935	-29.6592	-25.1101	-26.4193	-18.8615	-34.4353	-19.8202	-18.906
45795500000	-19.5138	-29.8306	-25.3388	-26.5758	-19.0005	-34.6267	-19.9348	-19.0695
45828000000	-19.5389	-29.7776	-25.2704	-26.5828	-19.0033	-34.585	-19.9471	-19.0842
45860400000	-19.5648	-29.816	-25.3386	-26.6459	-19.0464	-34.6498	-19.96	-19.1031
45892900000	-19.6259	-29.8022	-25.3934	-26.6932	-19.0932	-34.7433	-20.0238	-19.181
45925400000	-19.7243	-29.8949	-25.4474	-26.7922	-19.1759	-34.7334	-20.0833	-19.2489
45957900000	-19.7235	-29.8996	-25.5661	-26.8382	-19.2374	-34.8644	-20.1553	-19.3181
45990400000	-19.7069	-29.8382	-25.5209	-26.7916	-19.1955	-34.7195	-20.0751	-19.2494
46022900000	-19.8288	-29.9159	-25.5864	-26.9116	-19.3231	-34.9107	-20.2058	-19.3941
46055400000	-19.8567	-29.9772	-25.657	-27.0272	-19.4291	-34.9385	-20.2873	-19.4765
46087900000	-19.8689	-29.9319	-25.5721	-26.9814	-19.4041	-34.9012	-20.2652	-19.4651
46120400000	-19.9691	-30.0227	-25.6899	-27.131	-19.5442	-35.044	-20.3884	-19.5977
46152900000	-20.1283	-30.1409	-25.8339	-27.2368	-19.681	-35.1642	-20.514	-19.7295
46185400000	-20.1517	-30.2674	-25.9089	-27.3055	-19.7563	-35.2322	-20.5663	-19.7932
46217900000	-20.126	-30.2293	-25.9423	-27.2979	-19.7788	-35.1894	-20.5861	-19.8074
46250400000	-20.2566	-30.2842	-26.0002	-27.4262	-19.9127	-35.3448	-20.6857	-19.9331
46282900000	-20.3781	-30.4164	-26.1567	-27.5827	-20.0636	-35.4428	-20.8394	-20.0863
46315400000	-20.4075	-30.4448	-26.1068	-27.5452	-20.0565	-35.5108	-20.8074	-20.0896
46347900000	-20.4811	-30.4875	-26.2692	-27.6912	-20.1917	-35.623	-20.9456	-20.2042
46380400000	-20.6208	-30.663	-26.3627	-27.7773	-20.3024	-35.8079	-21.0471	-20.3401
46412900000	-20.6844	-30.6427	-26.4214	-27.8694	-20.4092	-35.9069	-21.1393	-20.4058
46445400000	-20.8304	-30.8483	-26.567	-27.984	-20.5178	-36.1105	-21.253	-20.554
46477900000	-20.8456	-30.8536	-26.6624	-28.059	-20.623	-36.2545	-21.3357	-20.6274
46510300000	-21.0246	-31.1331	-26.7977	-28.1986	-20.771	-36.5222	-21.4704	-20.7918
46542800000	-21.0419	-31.1139	-26.8642	-28.2556	-20.8658	-36.6736	-21.5552	-20.8779
46575300000	-21.1691	-31.3224	-26.8514	-28.3256	-20.9498	-36.7382	-21.6208	-20.9552
46607800000	-21.2398	-31.4935	-27.0609	-28.4334	-21.0699	-37.0284	-21.7216	-21.078
46640300000	-21.2793	-31.4641	-27.0056	-28.4641	-21.1092	-37.0411	-21.7538	-21.1303
46672800000	-21.2919	-31.5399	-27.1147	-28.5637	-21.2178	-37.2383	-21.8617	-21.2354
46705300000	-21.3737	-31.5883	-27.1508	-28.6588	-21.3007	-37.3313	-21.9305	-21.3251
46737800000	-21.4678	-31.6792	-27.3481	-28.7315	-21.4039	-37.4438	-22.0303	-21.425
46770300000	-21.6219	-31.8297	-27.4062	-28.8784	-21.5448	-37.5804	-22.1504	-21.5677
46802800000	-21.6524	-31.8446	-27.5711	-28.9256	-21.6111	-37.6167	-22.2095	-21.6371
46835300000	-21.7682	-32.0142	-27.573	-29.0686	-21.7396	-37.729	-22.3248	-21.7575
46867800000	-21.7923	-31.9258	-27.6526	-29.1321	-21.8337	-37.8464	-22.4086	-21.8533
46900300000	-21.8227	-31.9949	-27.6831	-29.2006	-21.8963	-37.9207	-22.4542	-21.9241
46932800000	-21.8273	-32.1296	-27.6674	-29.2379	-21.9585	-37.9837	-22.5171	-21.9991
46965300000	-21.8017	-32.1155	-27.6707	-29.2414	-21.969	-37.9698	-22.5184	-22.0094
46997800000	-21.8052	-32.1271	-27.6792	-29.3072	-22.0415	-37.9439	-22.5868	-22.0824
47030300000	-21.8234	-32.1797	-27.6773	-29.3416	-22.0749	-37.9934	-22.5995	-22.1205
47062800000	-21.8878	-32.1971	-27.7266	-29.4283	-22.1702	-37.9342	-22.6802	-22.1967
47095300000	-21.9781	-32.3731	-27.7911	-29.5351	-22.2778	-38.0704	-22.78	-22.3247
47127800000	-22.0402	-32.3838	-27.8122	-29.5834	-22.3496	-38.0401	-22.8308	-22.3764
47160200000	-22.1647	-32.5227	-27.8701	-29.7407	-22.4928	-38.1899	-22.9725	-22.5306
47192700000	-22.1635	-32.4758	-27.9426	-29.7939	-22.5905	-38.2176	-23.0578	-22.6058
47225200000	-22.1791	-32.5391	-27.931	-29.8432	-22.6254	-38.2378	-23.1038	-22.6538
47257700000	-22.1363	-32.5205	-28.0598	-29.9035	-22.6998	-38.3245	-23.1711	-22.7344
47290200000	-22.194	-32.5246	-27.9171	-29.9458	-22.7488	-38.2939	-23.22	-22.7679
47322700000	-22.1804	-32.6857	-28.0836	-30.0211	-22.8227	-38.4074	-23.2801	-22.8538
47355200000	-22.2674	-32.7023	-28.0965	-30.0738	-22.8797	-38.4524	-23.3292	-22.9077
47387700000	-22.3372	-32.8597	-28.2081	-30.1754	-22.988	-38.5859	-23.4328	-23.0237
47420200000	-22.4382	-32.8651	-28.2953	-30.3489	-23.1734	-38.7681	-23.5917	-23.1941
47452700000	-22.4097	-32.9185	-28.3737	-30.4489	-23.2643	-38.9265	-23.6748	-23.2923
47485200000	-22.5248	-33.0236	-28.3984	-30.5619	-23.4181	-39.0705	-23.8107	-23.4247
47517700000	-22.5714	-33.1296	-28.5169	-30.6774	-23.5263	-39.1972	-23.9181	-23.5636
47550200000	-22.6298	-33.1498	-28.5343	-30.7506	-23.6078	-39.3018	-23.9796	-23.635
47582700000	-22.6865	-33.08	-28.5455	-30.8005	-23.6727	-39.372	-24.0441	-23.7012
47615200000	-22.672	-33.0152	-28.6186	-30.8426	-23.6979	-39.4753	-24.051	-23.7266
47647700000	-22.8366	-33.058	-28.713	-30.928	-23.8207	-39.5734	-24.1728	-23.8355
47680200000	-22.9099	-33.3693	-28.7801	-31.0608	-23.9205	-39.7908	-24.2478	-23.9479
47712700000	-22.9597	-33.2503	-28.8207	-31.0928	-24.0144	-39.7816	-24.3473	-24.0174
47745200000	-23.0916	-33.3838	-28.9673	-31.2491	-24.1535	-40.0502	-24.4546	-24.1731
47777700000	-23.2147	-33.3985	-28.9338	-31.3509	-24.2767	-40.1114	-24.5664	-24.2853
47810100000	-23.2077	-33.7583	-28.9961	-31.4404	-24.3424	-40.2811	-24.6233	-24.3599
47842600000	-23.188	-33.6007	-28.935	-31.4036	-24.381	-40.1846	-24.647	-24.3718
47875100000	-23.2446	-33.8403	-28.9196	-31.4794	-24.4034	-40.2079	-24.6529	-24.4141
47907600000	-23.2651	-33.7081	-28.9692	-31.5018	-24.4853	-40.1901	-24.7009	-24.4779
47940100000	-23.3472	-33.7951	-28.8097	-31.5134	-24.4812	-40.2406	-24.6683	-24.4803
47972600000	-23.3784	-33.7454	-29.0785	-31.5814	-24.5638	-40.299	-24.7482	-24.5663
48005100000	-23.5521	-33.9937	-29.0032	-31.7027	-24.7105	-40.3177	-24.8728	-24.6988
48037600000	-23.5409	-33.9991	-29.201	-31.7806	-24.7758	-40.441	-24.9321	-24.7911
48070100000	-23.6592	-34.0287	-29.2204	-31.8512	-24.8963	-40.4908	-25.0389	-24.9053
48102600000	-23.6864	-34.1435	-29.3072	-31.9093	-24.9528	-40.6176	-25.087	-24.9796
48135100000	-23.7301	-34.0191	-29.2079	-31.8921	-24.9782	-40.59	-25.1013	-24.9865
48167600000	-23.6774	-34.0587	-29.2725	-31.9095	-24.9854	-40.6356	-25.1081	-25.0163
48200100000	-23.6972	-33.9301	-29.1522	-31.8785	-24.9786	-40.6551	-25.0757	-24.9713
48232600000	-23.617	-34.1463	-29.2868	-31.8784	-24.9725	-40.6711	-25.0801	-24.99
48265100000	-23.6557	-34.1746	-29.2615	-31.9231	-25.0106	-40.6865	-25.0796	-25.0139
48297600000	-23.7273	-34.4215	-29.3701	-32.0027	-25.1201	-40.7362	-25.204	-25.135
48330100000	-23.8219	-34.5647	-29.4632	-32.2181	-25.2815	-40.917	-25.3099	-25.273
48362600000	-23.8207	-34.3212	-29.6298	-32.1976	-25.3225	-40.9556	-25.3558	-25.3389
48395100000	-24.0836	-34.9551	-29.6663	-32.4235	-25.4861	-41.2749	-25.4775	-25.503
48427600000	-24.1093	-34.8817	-29.838	-32.4881	-25.6414	-41.3641	-25.6456	-25.6424
48460000000	-24.0238	-34.9404	-29.8901	-32.4985	-25.6247	-41.3013	-25.6015	-25.6324
48492500000	-24.0002	-34.6109	-29.9378	-32.495	-25.6747	-41.3167	-25.6279	-25.6812
48525000000	-24.0742	-34.884	-29.9745	-32.6232	-25.7514	-41.4349	-25.7053	-25.7894
48557500000	-24.0919	-34.872	-30.0635	-32.6345	-25.8127	-41.6709	-25.7724	-25.8348
48590000000	-24.1361	-35.0447	-30.0063	-32.6475	-25.8196	-41.6244	-25.787	-25.8586
48622500000	-24.1267	-35.0875	-30.2343	-32.7633	-25.9633	-41.8481	-25.9086	-25.9677
48655000000	-24.3818	-35.4092	-30.1602	-32.9288	-26.1671	-41.9569	-26.0873	-26.1815
48687500000	-24.3508	-35.2539	-30.4611	-33.0466	-26.2697	-42.2315	-26.1767	-26.2716
48720000000	-24.4396	-35.446	-30.2887	-33.0598	-26.362	-42.1936	-26.2347	-26.3495
48752500000	-24.5226	-35.6099	-30.4869	-33.2989	-26.5594	-42.3572	-26.4136	-26.5375
48785000000	-24.608	-35.7173	-30.3711	-33.2887	-26.5893	-42.3638	-26.428	-26.5798
48817500000	-24.5564	-35.7318	-30.3799	-33.328	-26.606	-42.37	-26.4318	-26.608
48850000000	-24.6558	-35.7279	-30.4157	-33.3943	-26.7244	-42.4813	-26.5192	-26.7099
48882500000	-24.6627	-35.8681	-30.5385	-33.4811	-26.8	-42.4388	-26.5985	-26.8274
48915000000	-24.7773	-35.7322	-30.5179	-33.5378	-26.9298	-42.5214	-26.6674	-26.899
48947500000	-24.898	-35.9411	-30.6373	-33.6038	-26.9856	-42.5472	-26.7397	-27.0052
48980000000	-25.0601	-36.0592	-30.7189	-33.7909	-27.1968	-42.7426	-26.9049	-27.1593
49012500000	-25.1275	-36.1254	-30.8203	-33.8421	-27.258	-42.8242	-26.9881	-27.2933
49045000000	-25.0628	-36.2822	-30.7454	-33.8474	-27.2847	-42.9061	-26.9559	-27.2241
49077500000	-25.0867	-35.9771	-30.8928	-33.9265	-27.4032	-42.8702	-27.0913	-27.4011
49109900000	-25.0653	-36.2332	-30.7859	-33.9214	-27.4022	-43.051	-27.0501	-27.3697
49142400000	-24.9798	-35.9621	-30.6603	-33.8083	-27.3356	-42.9358	-26.9855	-27.3269
49174900000	-25.0596	-36.213	-30.672	-33.9321	-27.4536	-43.1282	-27.0967	-27.4311
49207400000	-25.0291	-36.0687	-30.7157	-33.9281	-27.4901	-43.1742	-27.1146	-27.4467
49239900000	-25.0751	-36.1546	-30.7492	-34.0307	-27.5711	-43.1153	-27.1533	-27.5235
49272400000	-25.1245	-36.1604	-30.8345	-34.1189	-27.6874	-43.3627	-27.2247	-27.6129
49304900000	-25.3682	-36.28	-30.9779	-34.2839	-27.854	-43.4149	-27.4117	-27.8284
49337400000	-25.3332	-36.2382	-31.0845	-34.3367	-27.9187	-43.6431	-27.4685	-27.8821
49369900000	-25.2239	-36.0123	-30.8673	-34.1985	-27.8081	-43.3505	-27.3452	-27.7542
49402400000	-25.4139	-36.1349	-31.0823	-34.4043	-27.9881	-43.6716	-27.5118	-27.9409
49434900000	-25.4176	-36.2233	-31.1585	-34.3605	-27.996	-43.6992	-27.5044	-27.9295
49467400000	-25.2741	-36.0515	-31.008	-34.2669	-27.8716	-43.6193	-27.3786	-27.8169
49499900000	-25.3985	-36.2212	-31.256	-34.3467	-28.017	-43.7383	-27.4945	-27.9312
49532400000	-25.5179	-36.2797	-31.2271	-34.4774	-28.0918	-43.8749	-27.5706	-28.0517
49564900000	-25.5935	-36.2271	-31.4079	-34.5283	-28.2555	-44.0058	-27.6761	-28.145
49597400000	-25.6705	-36.2333	-31.2773	-34.6258	-28.2875	-43.9785	-27.7486	-28.2592
49629900000	-25.6092	-36.1435	-31.4054	-34.744	-28.5089	-44.1832	-27.908	-28.3872
49662400000	-25.8548	-36.1635	-31.475	-34.8956	-28.6297	-44.2589	-28.0499	-28.6016
49694900000	-25.6952	-35.9781	-31.5122	-34.8327	-28.6343	-44.2574	-27.9958	-28.5236
49727400000	-25.8648	-35.9783	-31.4052	-34.927	-28.7179	-44.1863	-28.1277	-28.6976
49759800000	-25.8569	-35.9927	-31.5593	-35.0165	-28.8371	-44.3849	-28.2176	-28.7755
49792300000	-25.9608	-35.98	-31.4958	-35.0821	-28.8284	-44.1746	-28.2317	-28.8303
49824800000	-26.0405	-36.0878	-31.7474	-35.2162	-28.9921	-44.3762	-28.3814	-28.9402
49857300000	-26.2402	-36.1739	-31.8215	-35.3544	-29.1006	-44.3666	-28.487	-29.0709
49889800000	-26.4732	-36.3754	-32.0993	-35.6258	-29.3562	-44.6607	-28.7224	-29.3191
49922300000	-26.6096	-36.3578	-32.1555	-35.7439	-29.5012	-44.7133	-28.8629	-29.4893
49954800000	-26.5778	-36.321	-32.1737	-35.8062	-29.5614	-44.7957	-28.9231	-29.5651
49987300000	-26.7013	-36.4453	-32.272	-35.9455	-29.7418	-44.8969	-29.078	-29.7167
50019800000	-26.6566	-36.4566	-32.2804	-36.0275	-29.8094	-44.9213	-29.1193	-29.7803
50052300000	-26.7143	-36.783	-32.2963	-36.0739	-29.8536	-44.9886	-29.1946	-29.8604
50084800000	-26.7383	-36.9347	-32.1973	-36.1529	-29.8944	-45.1112	-29.2376	-29.9228
50117300000	-26.7051	-36.788	-32.4172	-36.1968	-30.0103	-45.1926	-29.3641	-29.9988
50149800000	-26.9448	-37.196	-32.4772	-36.4784	-30.1955	-45.3796	-29.5834	-30.1978
50182300000	-26.9881	-37.209	-32.5558	-36.5255	-30.2868	-45.4872	-29.7164	-30.309
50214800000	-27.1643	-37.9188	-32.7699	-36.8141	-30.5159	-45.712	-29.9532	-30.5138
50247300000	-27.2925	-38.1737	-32.7812	-37.0189	-30.6717	-45.9859	-30.1528	-30.7086
50279800000	-27.3702	-38.7124	-32.914	-37.092	-30.7461	-46.2219	-30.2062	-30.7458
50312300000	-27.4814	-38.8158	-32.95	-37.1997	-30.8354	-46.3102	-30.3487	-30.8629
50344800000	-27.4273	-38.8613	-33.0136	-37.2218	-30.8566	-46.4962	-30.331	-30.8349
50377300000	-27.4818	-39.0551	-32.9729	-37.3174	-30.8998	-46.5876	-30.4259	-30.9029
50409700000	-27.5227	-39.0632	-33.2012	-37.4357	-31.0105	-46.728	-30.5103	-30.9986
50442200000	-27.5887	-39.1418	-33.2037	-37.4742	-31.0314	-46.91	-30.5392	-31.0348
50474700000	-27.6211	-39.0518	-33.4603	-37.6385	-31.2103	-47.0583	-30.7034	-31.1717
50507200000	-27.7873	-39.3125	-33.3822	-37.7931	-31.3228	-47.3078	-30.8191	-31.3213
50539700000	-27.8202	-39.1049	-33.7592	-37.8278	-31.4658	-47.4218	-30.9608	-31.4508
50572200000	-27.9034	-39.2326	-33.6025	-37.9361	-31.4985	-47.6904	-31.0031	-31.5188
50604700000	-27.8189	-39.1103	-33.7904	-37.9029	-31.5765	-47.6482	-31.0892	-31.5481
50637200000	-28.0273	-39.6383	-33.8732	-38.1026	-31.7123	-48.0243	-31.2649	-31.7486
50669700000	-27.9041	-39.5356	-33.7549	-38.0769	-31.6688	-47.9409	-31.2332	-31.6889
50702200000	-28.0143	-39.707	-33.7568	-38.1058	-31.6968	-48.0128	-31.278	-31.7662
50734700000	-28.1007	-39.7033	-33.8588	-38.2355	-31.9277	-48.2126	-31.4447	-31.9369
50767200000	-28.2492	-39.6208	-34.0258	-38.3382	-32.0608	-48.163	-31.5923	-32.0745
50799700000	-28.4653	-39.8812	-33.8937	-38.4737	-32.1814	-48.3118	-31.6776	-32.2095
50832200000	-28.5785	-39.6093	-34.0706	-38.4812	-32.3086	-48.3288	-31.7547	-32.3323
50864700000	-28.7393	-40.0129	-34.1219	-38.6867	-32.5409	-48.507	-31.9219	-32.5275
50897200000	-28.6968	-39.3637	-34.1731	-38.6112	-32.5203	-48.4852	-31.9101	-32.5491
50929700000	-28.6993	-39.3501	-34.0305	-38.5038	-32.475	-48.3538	-31.8036	-32.4577
50962200000	-28.5938	-39.222	-34.2336	-38.6294	-32.5972	-48.4352	-31.9246	-32.5723
50994700000	-28.8354	-39.3546	-34.2335	-38.6217	-32.6331	-48.4806	-31.9415	-32.6223
51027200000	-28.6437	-39.5676	-34.2096	-38.6168	-32.6544	-48.3211	-31.9794	-32.6523
51059600000	-28.7684	-39.6894	-34.1093	-38.6418	-32.7708	-48.4323	-32.0349	-32.7649
51092100000	-28.8431	-40.0386	-34.2251	-38.7979	-32.9504	-48.5434	-32.2246	-32.961
51124600000	-28.9568	-40.142	-34.2016	-38.9105	-33.0686	-48.4601	-32.3362	-33.0833
51157100000	-28.8397	-40.4821	-34.0884	-38.8318	-33.0632	-48.5135	-32.3211	-33.0641
51189600000	-28.8888	-40.7343	-34.3992	-39.0092	-33.2256	-48.5632	-32.5014	-33.2422
51222100000	-28.9105	-40.8466	-34.1449	-39.1049	-33.2754	-48.5054	-32.4956	-33.2736
51254600000	-28.8085	-41.0659	-34.3455	-39.0034	-33.2726	-48.2002	-32.4744	-33.2458
51287100000	-28.8384	-41.0827	-34.2389	-39.0567	-33.2923	-48.5313	-32.46	-33.2762
51319600000	-28.8285	-40.8018	-34.3059	-39.0998	-33.3161	-48.2479	-32.4671	-33.2704
51352100000	-28.9233	-40.8575	-34.5394	-39.1992	-33.4639	-48.4401	-32.572	-33.3887
51384600000	-28.9398	-40.5928	-34.4139	-39.2607	-33.4908	-48.3925	-32.6149	-33.3929
51417100000	-29.125	-40.5016	-34.4619	-39.2967	-33.5277	-48.358	-32.6443	-33.4216
51449600000	-28.9983	-40.4935	-34.4149	-39.331	-33.5493	-48.6212	-32.6706	-33.4603
51482100000	-28.8429	-40.2797	-34.3028	-39.2531	-33.4761	-48.5031	-32.5863	-33.401
51514600000	-28.6337	-40.3089	-34.3004	-39.2291	-33.5055	-48.8254	-32.5833	-33.3894
51547100000	-28.6582	-39.9408	-34.2264	-39.2387	-33.4273	-48.6352	-32.5322	-33.3465
51579600000	-28.7177	-40.0232	-34.2162	-39.2243	-33.4856	-48.6264	-32.5555	-33.3316
51612100000	-28.8127	-40.0773	-34.3901	-39.3986	-33.6127	-48.739	-32.7	-33.5349
51644600000	-28.9861	-39.8572	-34.3649	-39.4215	-33.6891	-48.7539	-32.7585	-33.636
51677100000	-28.9268	-39.8383	-34.5357	-39.567	-33.7908	-48.7611	-32.8252	-33.7232
51709500000	-29.109	-39.4874	-34.5651	-39.625	-33.8858	-48.8259	-32.8972	-33.7869
51742000000	-29.0897	-39.5518	-34.6476	-39.7634	-33.9726	-48.78	-32.9776	-33.9065
51774500000	-29.0501	-39.3075	-34.4761	-39.7669	-33.997	-48.7131	-32.9639	-33.8987
51807000000	-28.8906	-39.2519	-34.4626	-39.7401	-33.9596	-48.6535	-32.8795	-33.8282
51839500000	-29.0906	-38.9202	-34.6061	-39.8748	-34.047	-48.6537	-32.9822	-33.9796
51872000000	-29.0877	-38.527	-34.3407	-39.7693	-34.0445	-48.5577	-32.9345	-33.9408
51904500000	-28.9567	-38.6136	-34.229	-39.7405	-33.9921	-48.5941	-32.913	-33.914
51937000000	-29.0448	-38.4485	-34.1195	-39.7432	-34.0285	-48.646	-32.9484	-33.9683
51969500000	-29.0609	-38.63	-34.1634	-39.8639	-34.0766	-48.5363	-33.0224	-34.0297
52002000000	-29.0661	-38.5749	-34.3669	-39.8944	-34.178	-48.5472	-33.1152	-34.0926
52034500000	-28.9867	-38.6162	-34.1281	-39.9794	-34.1059	-48.5743	-33.0502	-34.0535
52067000000	-28.8825	-38.8911	-34.3047	-39.9924	-34.1841	-48.4553	-33.0707	-34.1054
52099500000	-28.9115	-39.0214	-34.4398	-40.2273	-34.329	-48.7456	-33.1995	-34.293
52132000000	-28.814	-38.9366	-34.3405	-40.0938	-34.2523	-48.3489	-33.0823	-34.1876
52164500000	-28.8253	-38.779	-34.3976	-40.204	-34.2388	-48.8057	-33.0835	-34.2237
52197000000	-28.9544	-38.7923	-34.4956	-40.346	-34.3663	-48.6013	-33.2433	-34.344
52229500000	-28.8303	-38.7968	-34.5194	-40.3952	-34.4305	-48.852	-33.3078	-34.3739
52262000000	-28.7232	-38.9716	-34.3249	-40.4024	-34.3532	-48.5715	-33.2506	-34.3233
52294500000	-28.5819	-38.6794	-34.1462	-40.3619	-34.2796	-48.4534	-33.2334	-34.1979
52327000000	-28.5715	-38.8871	-34.0917	-40.4637	-34.3235	-48.4556	-33.3061	-34.2569
52359400000	-28.4881	-38.8277	-33.916	-40.4296	-34.3384	-48.5142	-33.3272	-34.2348
52391900000	-28.2702	-38.7976	-33.8648	-40.4035	-34.1821	-48.4627	-33.2306	-34.1376
52424400000	-28.4547	-38.5943	-33.8706	-40.3666	-34.232	-48.4975	-33.3453	-34.1047
52456900000	-28.458	-38.9122	-34.0318	-40.4339	-34.2095	-48.511	-33.4554	-34.1588
52489400000	-28.5497	-38.7584	-33.8647	-40.3346	-34.1474	-48.307	-33.4673	-34.0649
52521900000	-28.3489	-38.9719	-33.8504	-40.2845	-34.0743	-48.2908	-33.4578	-33.9585
52554400000	-28.6064	-39.1396	-33.8445	-40.417	-34.1167	-48.3086	-33.5551	-33.9894
52586900000	-28.5929	-39.3366	-34.1294	-40.4763	-34.1676	-48.2417	-33.7308	-34.0692
52619400000	-28.6142	-39.1389	-33.8312	-40.4643	-34.0387	-48.1838	-33.6924	-33.9546
52651900000	-28.5232	-38.9822	-34.1235	-40.4125	-34.0559	-48.032	-33.7925	-33.962
52684400000	-28.7237	-39.4421	-33.9087	-40.6547	-34.1081	-48.1254	-33.8848	-34.028
52716900000	-28.6176	-39.2222	-34.0055	-40.4275	-34.0487	-47.8673	-33.9745	-33.9603
52749400000	-28.7013	-39.1342	-33.855	-40.4644	-33.9335	-47.8047	-33.9738	-33.8629
52781900000	-28.5504	-39.0285	-33.8645	-40.3658	-33.8677	-47.576	-34.0963	-33.7855
52814400000	-28.6861	-39.574	-33.8506	-40.6434	-33.9023	-47.7802	-34.2333	-33.8279
52846900000	-28.5058	-39.4481	-33.7845	-40.4295	-33.791	-47.0742	-34.2866	-33.6894
52879400000	-28.4077	-39.7359	-33.6594	-40.4295	-33.6605	-47.0452	-34.2486	-33.5883
52911900000	-28.432	-39.9123	-33.649	-40.3665	-33.6239	-46.7651	-34.3034	-33.567
52944400000	-28.3765	-39.6966	-33.6112	-40.3888	-33.5796	-47.0661	-34.4065	-33.6003
52976900000	-28.3466	-39.6999	-33.6788	-40.2804	-33.5474	-46.96	-34.3702	-33.5034
53009300000	-28.3247	-39.5297	-33.568	-40.2429	-33.4342	-47.0639	-34.4184	-33.4345
53041800000	-28.2585	-39.5164	-33.5485	-40.3305	-33.4379	-46.8539	-34.5127	-33.4219
53074300000	-28.29	-39.5417	-33.5271	-40.3031	-33.3914	-46.7509	-34.6204	-33.3956
53106800000	-28.038	-39.442	-33.4591	-40.266	-33.2259	-46.5754	-34.5271	-33.2732
53139300000	-28.0543	-38.999	-33.3975	-40.2803	-33.2277	-46.5965	-34.6172	-33.1946
53171800000	-27.9005	-39.1157	-33.3999	-40.3299	-33.186	-46.6734	-34.6348	-33.1548
53204300000	-27.9411	-38.8362	-33.2188	-40.3688	-33.1671	-46.579	-34.7312	-33.1195
53236800000	-27.6434	-38.9661	-33.271	-40.3059	-33.0186	-46.7968	-34.7116	-33.029
53269300000	-27.7614	-38.5342	-32.9562	-40.2919	-32.9468	-46.5879	-34.7084	-32.8933
53301800000	-27.6452	-38.8336	-33.2126	-40.3563	-33.0498	-46.8474	-34.8731	-32.9846
53334300000	-27.7104	-38.8583	-32.8096	-40.4114	-32.9068	-46.7361	-34.81	-32.8367
53366800000	-27.41	-38.3565	-32.8866	-40.096	-32.7662	-46.7339	-34.8054	-32.7004
53399300000	-27.5356	-38.6882	-32.6503	-40.2919	-32.7178	-46.6499	-34.8006	-32.6474
53431800000	-27.3315	-38.3541	-32.8586	-40.1333	-32.6835	-46.7168	-34.9068	-32.6058
53464300000	-27.4802	-38.4532	-32.6258	-40.1964	-32.5852	-46.7729	-34.8749	-32.5494
53496800000	-27.1384	-37.7582	-32.7418	-39.8806	-32.4044	-46.3687	-34.8924	-32.3421
53529300000	-27.4023	-38.023	-32.6139	-40.1833	-32.494	-46.7532	-35.0203	-32.4447
53561800000	-27.3963	-37.7992	-32.9406	-40.1233	-32.5287	-46.5471	-35.2503	-32.447
53594300000	-27.3351	-37.7957	-32.6859	-40.1327	-32.3078	-46.5589	-35.1504	-32.2845
53626800000	-27.301	-37.8333	-32.8468	-40.0536	-32.3291	-46.2007	-35.2718	-32.1775
53659200000	-27.3515	-37.9716	-32.8225	-40.1286	-32.2601	-46.2749	-35.4271	-32.2263
53691700000	-27.2446	-37.7872	-32.9742	-40.0277	-32.2044	-45.9018	-35.4675	-32.1033
53724200000	-27.1253	-37.9792	-32.9753	-39.7661	-31.8983	-45.7454	-35.3534	-31.8656
53756700000	-27.113	-37.907	-32.8693	-39.6991	-31.8467	-45.6025	-35.4303	-31.77
53789200000	-27.2906	-38.1488	-33.026	-39.7684	-31.9238	-45.6637	-35.6561	-31.8562
53821700000	-27.1378	-38.0482	-32.8463	-39.5212	-31.6755	-45.4509	-35.4933	-31.6002
53854200000	-27.1496	-38.0468	-32.8141	-39.486	-31.5888	-45.3055	-35.6125	-31.5779
53886700000	-27.3136	-38.1387	-33.0452	-39.4679	-31.6421	-45.3924	-35.7641	-31.5947
53919200000	-27.3068	-37.9767	-32.8829	-39.3916	-31.536	-45.0167	-35.8212	-31.4916
53951700000	-27.2142	-38.3216	-32.908	-39.1827	-31.4011	-45.1018	-35.8689	-31.3411
53984200000	-27.1319	-37.8355	-32.7809	-39.0259	-31.1679	-44.6728	-35.8107	-31.1239
54016700000	-27.1364	-37.8682	-32.896	-38.9698	-31.1525	-44.8071	-35.986	-31.1028
54049200000	-27.1558	-38.0031	-32.6675	-38.891	-30.9892	-44.4653	-35.9663	-30.9201
54081700000	-26.8818	-37.4981	-32.8333	-38.5702	-30.7558	-44.3614	-35.8882	-30.6915
54114200000	-27.1351	-37.7192	-32.6698	-38.669	-30.7356	-44.37	-35.9799	-30.6698
54146700000	-26.8943	-37.8823	-32.8314	-38.519	-30.6189	-44.1757	-35.9883	-30.5151
54179200000	-27.114	-37.8122	-32.7061	-38.4907	-30.5477	-44.1797	-36.0561	-30.4471
54211700000	-26.9114	-38.0157	-32.7582	-38.2754	-30.3719	-43.8417	-35.9907	-30.2532
54244200000	-26.8586	-37.699	-32.4726	-38.2047	-30.1892	-43.8132	-35.9339	-30.0855
54276700000	-26.8242	-37.8508	-32.5262	-38.1564	-30.1546	-43.6964	-36.0191	-30.0078
54309100000	-26.6004	-37.5502	-32.2492	-37.8814	-29.8354	-43.5345	-35.9325	-29.7371
54341600000	-26.4727	-37.643	-32.2141	-37.8886	-29.6754	-43.4399	-35.922	-29.5673
54374100000	-26.4396	-37.575	-32.1176	-37.7287	-29.5634	-43.382	-35.9866	-29.4055
54406600000	-26.3888	-37.3618	-31.8852	-37.6771	-29.4027	-43.3647	-35.9551	-29.2998
54439100000	-26.4181	-37.2265	-31.9995	-37.5737	-29.3454	-43.3774	-36.0595	-29.2184
54471600000	-26.218	-37.382	-31.7749	-37.4424	-29.058	-43.2286	-35.9003	-28.9695
54504100000	-26.2811	-37.5013	-31.77	-37.4172	-29.0073	-43.1483	-35.991	-28.9029
54536600000	-26.2294	-37.3199	-31.8677	-37.3055	-28.8688	-43.1748	-35.9031	-28.7648
54569100000	-25.9785	-37.0613	-31.5059	-37.0534	-28.5515	-42.7851	-35.707	-28.4751
54601600000	-25.9471	-36.9733	-31.6051	-36.9938	-28.4738	-42.7418	-35.7	-28.3724
54634100000	-25.7076	-36.543	-31.417	-36.8163	-28.2062	-42.486	-35.4869	-28.1357
54666600000	-25.7047	-36.7594	-31.5003	-36.7965	-28.1381	-42.4102	-35.5599	-28.0537
54699100000	-25.5931	-36.5461	-31.3616	-36.6507	-27.9496	-42.2062	-35.429	-27.8833
54731600000	-25.4439	-36.3042	-31.2084	-36.4516	-27.722	-41.9915	-35.3137	-27.6621
54764100000	-25.6642	-36.6297	-31.279	-36.5921	-27.838	-42.1512	-35.5322	-27.7883
54796600000	-25.3249	-36.278	-31.1834	-36.3295	-27.5568	-41.8152	-35.3561	-27.5153
54829100000	-25.2558	-35.9672	-30.9916	-36.141	-27.3617	-41.6481	-35.268	-27.335
54861600000	-25.1758	-35.9109	-30.9157	-36.0615	-27.2804	-41.5442	-35.2022	-27.2467
54894100000	-25.1156	-35.8393	-30.8408	-35.8778	-27.1346	-41.4348	-35.1588	-27.0972
54926600000	-25.0998	-35.9234	-30.7576	-35.7462	-27.0034	-41.3097	-35.0262	-26.9697
54959000000	-24.78	-35.3258	-30.5546	-35.3062	-26.6202	-41.0421	-34.7114	-26.5853
54991500000	-25.0077	-35.541	-30.8023	-35.5045	-26.7735	-41.2106	-34.7653	-26.736
55024000000	-25.0546	-35.375	-30.8372	-35.3599	-26.7504	-41.1744	-34.7985	-26.6876
55056500000	-24.8137	-35.2244	-30.4396	-35.0692	-26.3664	-40.8637	-34.3753	-26.3515
55089000000	-25.0046	-35.301	-30.7074	-35.1619	-26.5302	-40.9723	-34.611	-26.4539
55121500000	-25.0088	-35.5033	-30.5315	-35.1476	-26.4847	-40.9764	-34.48	-26.4224
55154000000	-24.8421	-35.0226	-30.4609	-34.9107	-26.3514	-40.7307	-34.4057	-26.2482
55186500000	-24.6926	-34.8795	-30.3483	-34.7197	-26.158	-40.6407	-34.1827	-26.0783
55219000000	-24.6892	-34.9305	-30.2253	-34.6261	-26.1021	-40.5047	-34.2114	-26.016
55251500000	-24.7552	-35.2551	-30.4746	-34.6965	-26.1785	-40.6829	-34.2909	-26.0954
55284000000	-24.5274	-35.0036	-30.1495	-34.379	-25.8675	-40.353	-34.0063	-25.7884
55316500000	-24.65	-35.0838	-30.2956	-34.4751	-25.971	-40.5496	-34.0975	-25.8988
55349000000	-24.8184	-35.2092	-30.3615	-34.5567	-26.098	-40.6412	-34.1814	-26.0101
55381500000	-24.7192	-35.0525	-30.3501	-34.3496	-25.915	-40.4618	-33.9666	-25.8249
55414000000	-24.749	-35.1761	-30.4187	-34.3609	-25.9465	-40.4824	-33.9746	-25.8462
55446500000	-24.7544	-35.1642	-30.2323	-34.2689	-25.85	-40.3846	-33.854	-25.7518
55479000000	-24.887	-35.4489	-30.3331	-34.2893	-25.905	-40.3789	-33.8865	-25.7937
55511500000	-24.8183	-35.2764	-30.1843	-34.1599	-25.7496	-40.2781	-33.6941	-25.6502
55544000000	-24.7256	-35.3978	-30.1872	-34.0724	-25.6569	-40.1954	-33.5963	-25.5465
55576500000	-24.876	-35.4093	-30.3838	-34.2012	-25.7618	-40.289	-33.7191	-25.6758
55608900000	-24.8479	-35.3537	-30.3529	-34.1012	-25.6621	-40.196	-33.621	-25.5802
55641400000	-25.0463	-35.4799	-30.4892	-34.1896	-25.7507	-40.2593	-33.7051	-25.6996
55673900000	-25.1336	-35.64	-30.5766	-34.1895	-25.7614	-40.2113	-33.7418	-25.6939
55706400000	-25.1958	-35.5726	-30.4353	-34.0703	-25.6312	-40.0925	-33.5517	-25.5996
55738900000	-25.2592	-35.5391	-30.6048	-34.0746	-25.654	-40.0474	-33.5382	-25.5921
55771400000	-25.1728	-35.4956	-30.5262	-33.9827	-25.5011	-39.9784	-33.3164	-25.4841
55803900000	-25.2072	-35.4233	-30.6474	-33.9544	-25.4568	-39.882	-33.2711	-25.4196
55836400000	-25.3275	-35.5067	-30.6866	-33.9225	-25.3902	-39.8775	-33.1295	-25.3818
55868900000	-25.294	-35.3222	-30.6425	-33.8709	-25.3084	-39.7377	-33.0715	-25.2934
55901400000	-25.3893	-35.4518	-30.8555	-33.9702	-25.3757	-39.8735	-33.0978	-25.3525
55933900000	-25.3825	-35.3142	-30.619	-33.8856	-25.2674	-39.7723	-32.9857	-25.2506
55966400000	-25.3617	-35.6018	-30.7082	-33.7736	-25.1668	-39.7108	-32.8562	-25.1595
55998900000	-25.5486	-35.7352	-30.9142	-33.9133	-25.2793	-39.7394	-32.9467	-25.2689
56031400000	-25.4664	-35.541	-30.7216	-33.7505	-25.0749	-39.5968	-32.7417	-25.0844
56063900000	-25.2724	-35.556	-30.491	-33.5559	-24.9183	-39.5409	-32.5422	-24.9218
56096400000	-25.4034	-35.4378	-30.6136	-33.6376	-24.9421	-39.667	-32.5512	-24.9611
56128900000	-25.3895	-35.3417	-30.7851	-33.604	-24.9122	-39.6714	-32.4739	-24.9411
56161400000	-25.3333	-35.1709	-30.5914	-33.5173	-24.7771	-39.6175	-32.2953	-24.8251
56193900000	-25.1702	-34.8323	-30.4249	-33.295	-24.5551	-39.3681	-32.0165	-24.5729
56226400000	-25.3472	-34.8388	-30.6726	-33.4595	-24.7032	-39.5966	-32.0898	-24.7469
56258800000	-25.3451	-34.609	-30.6955	-33.3875	-24.6083	-39.4829	-31.9066	-24.6291
56291300000	-24.8244	-34.1172	-30.2154	-32.8677	-24.0389	-38.8859	-31.2744	-24.0467
56323800000	-25.057	-34.578	-30.4963	-33.1535	-24.2573	-39.1513	-31.4611	-24.2573
56356300000	-25.0103	-34.3793	-30.4787	-33.0675	-24.1612	-39.1051	-31.3141	-24.1603
56388800000	-24.7005	-34.3314	-30.3689	-32.8419	-23.8893	-38.7901	-31.0256	-23.8752
56421300000	-24.7059	-34.485	-30.5503	-32.8651	-23.8919	-38.8395	-31.0302	-23.8956
56453800000	-24.827	-34.5365	-30.5873	-32.964	-23.9698	-38.8252	-31.0747	-23.9378
56486300000	-24.6227	-34.2923	-30.4694	-32.8169	-23.7946	-38.6599	-30.8597	-23.7926
56518800000	-24.099	-33.7213	-30.0371	-32.4071	-23.391	-38.1963	-30.4391	-23.3386
56551300000	-24.4517	-34.1373	-30.32	-32.6902	-23.6394	-38.496	-30.5911	-23.6136
56583800000	-24.3629	-34.1251	-30.3246	-32.5844	-23.5701	-38.3246	-30.4783	-23.535
56616300000	-23.9814	-33.6722	-29.9765	-32.1831	-23.1093	-37.9022	-29.9153	-23.0974
56648800000	-24.1362	-33.4751	-30.3763	-32.3785	-23.3471	-38.1111	-30.0952	-23.3182
56681300000	-24.2941	-33.4897	-30.2602	-32.3115	-23.2556	-38.0972	-29.9637	-23.2362
56713800000	-23.9812	-33.2997	-30.4546	-32.167	-23.0836	-37.859	-29.7303	-23.0692
56746300000	-24.0856	-33.1354	-30.4245	-32.1908	-23.0378	-37.8075	-29.6461	-23.0233
56778800000	-24.0746	-33.2639	-30.4743	-32.2056	-23.0672	-37.7886	-29.6262	-23.0611
56811300000	-23.9939	-33.616	-30.2906	-32.1351	-22.986	-37.8228	-29.4836	-22.9837
56843800000	-23.5327	-33.3401	-30.0687	-31.7179	-22.6237	-37.3318	-29.0818	-22.5801
56876300000	-23.8118	-33.7319	-30.2587	-32.0592	-22.9218	-37.8827	-29.3504	-22.9339
56908700000	-23.7305	-33.9184	-30.1502	-31.9129	-22.8472	-37.6614	-29.2587	-22.8389
56941200000	-23.4047	-33.5918	-29.6538	-31.6411	-22.5328	-37.5908	-28.9431	-22.5448
56973700000	-23.8575	-34.4444	-29.9567	-32.0103	-22.9697	-37.9939	-29.3281	-23.0113
57006200000	-23.6994	-33.8325	-29.9221	-31.8673	-22.9013	-37.8255	-29.1854	-22.88
57038700000	-23.6079	-33.9364	-29.6041	-31.718	-22.7279	-37.7548	-28.9349	-22.7783
57071200000	-23.4105	-33.5141	-29.5372	-31.5642	-22.698	-37.729	-28.7668	-22.6721
57103700000	-23.6482	-33.7011	-29.3267	-31.6523	-22.7725	-37.7909	-28.7729	-22.8024
57136200000	-23.4277	-33.5229	-29.413	-31.4911	-22.7177	-37.717	-28.626	-22.7107
57168700000	-23.3329	-33.692	-29.0799	-31.2491	-22.4647	-37.4952	-28.3137	-22.4759
57201200000	-23.7251	-33.9594	-29.7909	-31.5775	-22.87	-37.957	-28.6875	-22.8584
57233700000	-23.686	-33.9514	-29.6704	-31.5116	-22.8026	-37.9186	-28.5972	-22.8108
57266200000	-23.5253	-33.5214	-29.3961	-31.2916	-22.617	-37.7178	-28.3611	-22.6185
57298700000	-23.7551	-34.0474	-29.6055	-31.4902	-22.8533	-37.9755	-28.5791	-22.8562
57331200000	-23.7629	-34.1024	-29.3512	-31.4813	-22.8447	-37.8336	-28.5143	-22.8083
57363700000	-23.5411	-34.0695	-29.3572	-31.3869	-22.7398	-37.8073	-28.34	-22.7343
57396200000	-23.4553	-34.0198	-29.1664	-31.1581	-22.6643	-37.6529	-28.1998	-22.6164
57428700000	-23.6293	-34.366	-29.2145	-31.3579	-22.8201	-37.824	-28.3036	-22.8005
57461200000	-23.57	-34.2434	-29.3017	-31.2236	-22.8156	-37.7401	-28.2288	-22.7922
57493700000	-23.4185	-33.6342	-29.1098	-31.1017	-22.6575	-37.4976	-28.0247	-22.6269
57526200000	-23.7578	-33.7818	-29.5194	-31.3265	-22.9601	-37.8216	-28.2638	-22.9505
57558600000	-23.8571	-33.9148	-29.6045	-31.3793	-23.0231	-37.6693	-28.2507	-23.0036
57591100000	-23.7807	-33.7109	-29.5809	-31.2808	-22.949	-37.6318	-28.12	-22.9149
57623600000	-23.9522	-34.0751	-29.7553	-31.3903	-23.0711	-37.5674	-28.1422	-23.0296
57656100000	-23.8373	-33.6914	-30.0754	-31.4111	-23.1274	-37.613	-28.1979	-23.0522
57688600000	-23.9215	-34.2201	-29.9517	-31.3752	-23.0639	-37.5608	-28.0993	-23.0503
57721100000	-23.6976	-33.9341	-30.061	-31.2644	-23.0284	-37.4537	-28.0304	-22.9402
57753600000	-23.9414	-34.509	-30.0338	-31.415	-23.1339	-37.5396	-28.137	-23.1008
57786100000	-23.8172	-34.328	-30.3479	-31.451	-23.2201	-37.6572	-28.1712	-23.1135
57818600000	-23.8308	-34.3436	-30.1661	-31.394	-23.1172	-37.6218	-28.0582	-23.0879
57851100000	-23.9432	-34.1371	-30.4177	-31.5459	-23.3651	-37.8358	-28.2538	-23.255
57883600000	-24.0003	-34.6824	-30.2238	-31.6162	-23.3779	-37.8185	-28.2276	-23.3478
57916100000	-23.9294	-34.4759	-30.1712	-31.5425	-23.3911	-37.9046	-28.1728	-23.2836
57948600000	-23.9974	-34.7939	-30.3136	-31.6243	-23.4354	-38.0328	-28.1931	-23.3899
57981100000	-24.0252	-34.6459	-30.2623	-31.6226	-23.4554	-37.9742	-28.1407	-23.3915
58013600000	-24.0358	-34.7716	-30.4462	-31.6215	-23.4656	-38.0622	-28.1355	-23.4558
58046100000	-24.0266	-34.6087	-30.2584	-31.5316	-23.4537	-38.0455	-28.0599	-23.405
58078600000	-24.0596	-34.829	-30.2437	-31.6147	-23.4808	-38.0983	-28.0721	-23.4467
58111100000	-24.1085	-34.7858	-30.3742	-31.6111	-23.5733	-38.2999	-28.1423	-23.5465
58143600000	-24.121	-34.803	-30.3626	-31.6329	-23.5359	-38.2567	-28.0901	-23.4858
58176100000	-24.1859	-35.1265	-30.4483	-31.6588	-23.6025	-38.3962	-28.1398	-23.5919
58208500000	-24.1733	-35.379	-30.4504	-31.7124	-23.6663	-38.4398	-28.1785	-23.6039
58241000000	-24.2237	-35.4968	-30.5255	-31.6362	-23.6457	-38.5356	-28.1125	-23.5721
58273500000	-24.3031	-35.7983	-30.4975	-31.6975	-23.6998	-38.5869	-28.1319	-23.6305
58306000000	-24.2996	-35.5906	-30.3853	-31.5177	-23.6192	-38.4809	-28.0112	-23.5531
58338500000	-24.531	-35.8355	-30.2472	-31.6186	-23.7261	-38.6012	-28.0289	-23.6251
58371000000	-24.5488	-35.5636	-30.2055	-31.5848	-23.729	-38.6026	-28.0174	-23.6268
58403500000	-24.6932	-35.6392	-30.1643	-31.5779	-23.6687	-38.5153	-27.9482	-23.6019
58436000000	-24.7924	-35.6615	-30.4071	-31.6755	-23.7919	-38.5945	-28.0745	-23.7349
58468500000	-24.8817	-35.6817	-30.2959	-31.6546	-23.7751	-38.5539	-28.0102	-23.7386
58501000000	-25.0166	-35.6225	-30.4016	-31.6981	-23.8425	-38.5287	-28.0553	-23.7542
58533500000	-25.0291	-35.8054	-30.4531	-31.7052	-23.8202	-38.5514	-28.0038	-23.7725
58566000000	-25.2158	-35.6055	-30.5268	-31.7299	-23.877	-38.5343	-28.011	-23.7992
58598500000	-25.3648	-35.8698	-30.6896	-31.7839	-23.9219	-38.4037	-28.0557	-23.891
58631000000	-25.2514	-35.6077	-30.5903	-31.5889	-23.7873	-38.2525	-27.8694	-23.7043
58663500000	-25.3099	-35.6566	-30.8867	-31.6707	-23.892	-38.3136	-27.9957	-23.8166
58696000000	-25.4454	-35.7529	-30.8533	-31.6893	-23.9599	-38.4442	-28.0059	-23.8544
58728500000	-25.2643	-35.8192	-30.8687	-31.6016	-23.8771	-38.2161	-27.9548	-23.7588
58761000000	-25.5128	-35.9535	-31.0112	-31.6949	-23.9849	-38.4062	-28.0186	-23.8646
58793500000	-25.614	-36.472	-31.1171	-31.6763	-23.9971	-38.189	-28.0563	-23.8493
58826000000	-25.7894	-36.5506	-31.1091	-31.7502	-24.053	-38.3895	-28.1162	-23.9494
58858400000	-25.8169	-36.3164	-31.3667	-31.6777	-24.0418	-38.2313	-28.0937	-23.8856
58890900000	-25.9124	-36.185	-31.4545	-31.7191	-24.0089	-38.325	-28.0418	-23.9296
58923400000	-26.0271	-36.247	-31.6243	-31.8268	-24.1493	-38.3127	-28.204	-24.0536
58955900000	-25.9207	-36.0587	-31.4405	-31.6455	-23.9765	-38.2567	-28.0151	-23.8913
58988400000	-25.8654	-36.3559	-31.6121	-31.7239	-24.0284	-38.2846	-28.0976	-23.9238
59020900000	-25.9952	-36.4855	-31.7453	-31.7611	-24.0625	-38.3556	-28.1579	-23.9944
59053400000	-25.8588	-36.5944	-31.7763	-31.6618	-23.9879	-38.3072	-28.0852	-23.9084
59085900000	-25.9751	-36.6429	-31.802	-31.6758	-24.037	-38.3664	-28.1313	-23.9282
59118400000	-25.9822	-36.6843	-31.902	-31.7235	-24.02	-38.3849	-28.1015	-23.9113
59150900000	-26.1766	-36.9608	-32.0889	-31.8325	-24.1744	-38.4984	-28.2529	-24.0264
59183400000	-26.1309	-37.0009	-32.0848	-31.7691	-24.1056	-38.5165	-28.2078	-23.9966
59215900000	-26.0849	-37.129	-32.0095	-31.6803	-24.0358	-38.4076	-28.1471	-23.9092
59248400000	-26.1429	-37.2269	-32.1739	-31.8348	-24.1787	-38.6197	-28.2985	-24.0791
59280900000	-25.8688	-37.1447	-32.2175	-31.6908	-24.0446	-38.4994	-28.1775	-23.9308
59313400000	-25.9583	-37.2854	-32.1281	-31.7464	-24.0474	-38.4822	-28.1922	-23.9505
59345900000	-26.0913	-37.4027	-32.2763	-31.8307	-24.169	-38.642	-28.3028	-24.0439
59378400000	-26.0853	-37.2886	-32.1579	-31.7979	-24.0925	-38.4858	-28.228	-23.9782
59410900000	-26.1178	-37.2211	-32.2251	-31.7989	-24.104	-38.5572	-28.2391	-24.0105
59443400000	-26.1415	-37.0488	-32.1874	-31.7869	-24.0905	-38.4743	-28.2173	-24.0053
59475900000	-26.1799	-36.873	-32.3593	-31.8708	-24.2065	-38.5941	-28.337	-24.1244
59508300000	-26.2186	-36.8585	-32.3942	-31.8579	-24.1935	-38.4788	-28.2613	-24.0837
59540800000	-26.0651	-36.7713	-32.1553	-31.7073	-24.076	-38.368	-28.1862	-23.9678
59573300000	-26.4162	-37.1073	-32.2221	-32.0114	-24.3386	-38.5885	-28.4378	-24.2172
59605800000	-26.2927	-37.022	-32.2358	-31.8987	-24.2894	-38.579	-28.4294	-24.1549
59638300000	-26.2214	-36.6956	-32.0817	-31.8158	-24.1563	-38.398	-28.2936	-24.0424
59670800000	-26.4862	-36.8256	-32.2892	-32.036	-24.434	-38.638	-28.5902	-24.3112
59703300000	-26.533	-36.8041	-32.2338	-32.1464	-24.4829	-38.7009	-28.6112	-24.3812
59735800000	-26.6381	-36.7397	-32.181	-32.1152	-24.4712	-38.726	-28.5564	-24.3633
59768300000	-26.5226	-36.7131	-32.2437	-32.1153	-24.485	-38.6695	-28.561	-24.388
59800800000	-26.8545	-36.9873	-32.4111	-32.3353	-24.736	-38.9849	-28.8025	-24.634
59833300000	-26.775	-36.6636	-32.364	-32.3454	-24.7121	-38.9666	-28.8031	-24.6417
59865800000	-26.3067	-36.449	-31.8899	-31.9533	-24.3024	-38.5774	-28.3723	-24.2396
59898300000	-26.7057	-36.7398	-32.401	-32.3231	-24.7168	-38.9589	-28.7812	-24.6561
59930800000	-26.7615	-36.8996	-32.3688	-32.3851	-24.7312	-39.0938	-28.8021	-24.6716
59963300000	-26.1448	-36.055	-31.8807	-31.7426	-24.171	-38.52	-28.2525	-24.0924
59995800000	-26.5477	-36.2279	-32.0214	-32.1388	-24.4912	-39.0209	-28.5444	-24.431
60028300000	-26.5627	-36.3561	-32.255	-32.1969	-24.5938	-39.0056	-28.6376	-24.5189
60060800000	-26.6474	-36.3219	-32.2342	-32.2608	-24.5713	-39.1176	-28.6125	-24.5375
60093300000	-26.5441	-36.3366	-32.1557	-32.1779	-24.527	-38.9021	-28.5259	-24.4593
60125800000	-26.8687	-36.6752	-32.338	-32.4862	-24.8123	-39.204	-28.8223	-24.772
60158200000	-26.8986	-36.7603	-32.3538	-32.6046	-24.9178	-39.2567	-28.8678	-24.8528
60190700000	-26.2146	-36.6162	-31.8288	-31.9842	-24.3131	-38.655	-28.263	-24.2615
60223200000	-26.5555	-37.1592	-32.2384	-32.3769	-24.6845	-38.9955	-28.5873	-24.6262
60255700000	-26.5874	-37.4417	-32.2378	-32.4288	-24.7849	-39.1846	-28.6837	-24.7222
60288200000	-26.4543	-37.1738	-32.1592	-32.3527	-24.6437	-39.0099	-28.5105	-24.5949
60320700000	-26.7419	-37.5235	-32.5509	-32.5532	-24.9203	-39.1765	-28.7945	-24.836
60353200000	-26.82	-37.6742	-32.7331	-32.6952	-25.0165	-39.2419	-28.8481	-24.9311
60385700000	-26.9568	-37.5133	-32.9666	-32.6883	-25.1114	-39.2969	-28.9559	-25.0037
60418200000	-26.7101	-37.6515	-32.7675	-32.5118	-24.9114	-39.031	-28.7476	-24.8061
60450700000	-27.0306	-38.0189	-32.8533	-32.7336	-25.127	-39.2244	-28.9841	-25.0413
60483200000	-26.9547	-37.8531	-33.0586	-32.7891	-25.2064	-39.3225	-29.0171	-25.0955
60515700000	-26.8094	-37.8214	-32.8408	-32.5061	-24.9289	-39.0098	-28.7241	-24.8378
60548200000	-27.2811	-38.2805	-33.2421	-32.907	-25.3908	-39.3349	-29.1786	-25.246
60580700000	-27.2895	-38.3508	-33.113	-32.9934	-25.4304	-39.4358	-29.2404	-25.3006
60613200000	-27.3418	-38.4746	-33.1711	-33.0226	-25.5157	-39.3518	-29.2893	-25.3495
60645700000	-27.6748	-38.7189	-33.2267	-33.2696	-25.671	-39.5841	-29.4173	-25.5524
60678200000	-27.7411	-38.9884	-33.5725	-33.299	-25.8387	-39.5298	-29.5558	-25.6967
60710700000	-27.9515	-39.1842	-33.599	-33.4826	-25.9557	-39.8173	-29.6793	-25.8398
60743200000	-27.3403	-38.854	-33.29	-32.9919	-25.58	-39.3195	-29.2721	-25.3963
60775700000	-27.7784	-39.5092	-33.7187	-33.3302	-25.8776	-39.8332	-29.5757	-25.7378
60808100000	-27.7089	-39.4909	-33.9061	-33.3259	-25.9038	-39.9647	-29.5937	-25.7535
60840600000	-27.632	-39.2639	-33.9428	-33.2764	-25.8175	-39.9311	-29.5388	-25.7181
60873100000	-27.9205	-39.3575	-34.0064	-33.5538	-26.1005	-40.194	-29.8177	-25.9806
60905600000	-28.0749	-39.5361	-34.0778	-33.6497	-26.1761	-40.2724	-29.9081	-26.1113
60938100000	-28.2524	-39.7269	-34.2004	-33.8098	-26.3006	-40.3769	-30.0181	-26.2042
60970600000	-28.3152	-39.8252	-34.036	-33.7598	-26.2793	-40.3579	-29.9782	-26.194
61003100000	-28.6929	-40.9973	-34.3639	-34.2197	-26.6331	-40.8054	-30.3127	-26.5506
61035600000	-28.8702	-41.1242	-34.4609	-34.3693	-26.7913	-41.0541	-30.4554	-26.7434
61068100000	-28.5913	-41.1283	-34.2922	-34.3066	-26.6589	-40.8893	-30.3183	-26.5843
61100600000	-29.1023	-41.1703	-34.7735	-34.7331	-27.089	-41.2733	-30.757	-27.0245
61133100000	-29.0857	-41.113	-35.0908	-34.9187	-27.2697	-41.4883	-30.8969	-27.1594
61165600000	-29.3531	-41.2759	-34.8683	-34.8615	-27.2591	-41.3852	-30.8899	-27.1574
61198100000	-29.1658	-41.5301	-35.0088	-34.8369	-27.2292	-41.3997	-30.8564	-27.1388
61230600000	-29.6432	-41.8826	-35.1954	-35.1983	-27.5511	-41.7518	-31.1665	-27.4649
61263100000	-29.9649	-41.8695	-35.854	-35.3912	-27.7526	-41.8148	-31.324	-27.6736
61295600000	-30.1513	-41.8366	-35.904	-35.4636	-27.8133	-41.9727	-31.3841	-27.742
61328100000	-30.9728	-42.7817	-36.6427	-36.1664	-28.5908	-42.6849	-32.14	-28.4828
61360600000	-31.5862	-43.6476	-36.9319	-36.4724	-28.8204	-43.0016	-32.3961	-28.7045
61393100000	-31.541	-43.2454	-37.2469	-36.3745	-28.7498	-42.8933	-32.2873	-28.6499
61425600000	-32.062	-43.5568	-37.5717	-36.6857	-29.0074	-43.2334	-32.6154	-28.9495
61458000000	-32.127	-43.4852	-37.6021	-36.7836	-29.1179	-43.185	-32.7303	-29.0267
61490500000	-32.3042	-43.8723	-37.701	-36.9503	-29.1954	-43.2383	-32.8043	-29.1231
61523000000	-32.3892	-43.7942	-37.6061	-36.9254	-29.2261	-43.2703	-32.7805	-29.0964
61555500000	-32.728	-43.8633	-38.1975	-37.2829	-29.5663	-43.5881	-33.1542	-29.4572
61588000000	-33.2353	-44.1349	-38.5351	-37.6237	-29.8665	-43.9136	-33.4239	-29.7137
61620500000	-33.3952	-44.1676	-38.6314	-37.607	-29.8511	-43.7877	-33.4252	-29.7511
61653000000	-33.4063	-44.0076	-38.6467	-37.624	-29.8529	-43.7467	-33.4468	-29.7428
61685500000	-33.5037	-43.2193	-38.9943	-37.6503	-29.8993	-43.8897	-33.5104	-29.8196
61718000000	-33.5813	-43.0343	-39.0429	-37.6305	-29.8505	-43.9649	-33.4902	-29.7494
61750500000	-33.2089	-42.6998	-38.7615	-37.2342	-29.4406	-43.6381	-33.0878	-29.39
61783000000	-33.1247	-42.6672	-38.8042	-37.2324	-29.4392	-43.7554	-33.1087	-29.3716
61815500000	-33.4805	-42.9784	-38.7989	-37.3805	-29.5648	-43.9504	-33.217	-29.5359
61848000000	-33.5979	-43.7845	-39.0021	-37.54	-29.7093	-44.1324	-33.383	-29.7039
61880500000	-33.7834	-43.4075	-39.0286	-37.488	-29.6841	-44.1719	-33.3925	-29.6545
61913000000	-33.8467	-43.5413	-39.4321	-37.6661	-29.8425	-44.3913	-33.5113	-29.8422
61945500000	-33.8726	-43.9976	-39.1768	-37.6574	-29.813	-44.5018	-33.5005	-29.8048
61978000000	-33.4574	-43.4062	-39.0448	-37.1843	-29.2952	-43.9845	-32.9817	-29.2939
62010500000	-33.3665	-43.2403	-38.9339	-37.1422	-29.2167	-43.9369	-32.9401	-29.2186
62043000000	-32.9407	-42.8216	-38.6863	-37.0583	-29.083	-43.7726	-32.7779	-29.0966
62075500000	-33.006	-42.823	-38.1559	-36.9942	-29.0367	-43.6584	-32.7636	-29.0239
62107900000	-32.9109	-42.7961	-38.0424	-36.9845	-29.0137	-43.6378	-32.6784	-28.9922
62140400000	-33.0655	-42.6384	-38.3852	-37.075	-29.1321	-43.7503	-32.8342	-29.0974
62172900000	-33.2177	-42.5375	-38.2865	-37.1266	-29.1855	-43.8382	-32.9009	-29.1599
62205400000	-32.6774	-42.3629	-37.7974	-36.4879	-28.5465	-43.1099	-32.3089	-28.5391
62237900000	-32.9699	-42.6821	-38.0775	-36.784	-28.7961	-43.417	-32.5366	-28.8026
62270400000	-32.5312	-42.3371	-37.7726	-36.528	-28.5614	-43.145	-32.3439	-28.5682
62302900000	-31.8393	-41.5791	-37.3767	-35.96	-28.0125	-42.6717	-31.7713	-27.9927
62335400000	-31.9715	-42.4683	-37.5005	-36.0367	-28.0936	-42.7303	-31.8256	-28.0587
62367900000	-31.6719	-42.0915	-37.0628	-35.7793	-27.8411	-42.4238	-31.5347	-27.7899
62400400000	-31.6061	-42.0555	-36.9026	-35.6489	-27.7256	-42.2694	-31.3959	-27.6602
62432900000	-31.764	-42.3139	-36.9142	-35.7767	-27.8432	-42.3226	-31.497	-27.7636
62465400000	-32.0574	-42.508	-36.8936	-35.9239	-27.9528	-42.4553	-31.5796	-27.8919
62497900000	-31.8561	-42.7843	-36.8866	-35.836	-27.861	-42.3697	-31.5159	-27.7877
62530400000	-31.1326	-41.5626	-36.2037	-35.2089	-27.1807	-41.7368	-30.8512	-27.104
62562900000	-31.5954	-42.4195	-36.4436	-35.6863	-27.6493	-42.227	-31.2877	-27.5678
62595400000	-31.3956	-42.0783	-36.3781	-35.4457	-27.3968	-41.9823	-31.075	-27.2911
62627900000	-30.8119	-41.3744	-35.7093	-34.8815	-26.7991	-41.3274	-30.4803	-26.7104
62660400000	-31.072	-41.7534	-35.826	-35.2547	-27.2092	-41.6618	-30.8951	-27.1289
62692900000	-30.6701	-41.3526	-35.4158	-34.9502	-26.8756	-41.3712	-30.5204	-26.8153
62725400000	-30.4422	-40.8856	-35.3678	-34.7147	-26.7097	-41.2669	-30.3912	-26.6348
62757800000	-30.3299	-41.5009	-35.4892	-34.7538	-26.6702	-41.4044	-30.3613	-26.6113
62790300000	-30.5568	-41.6889	-35.6499	-34.9054	-26.8507	-41.6129	-30.5462	-26.7841
62822800000	-30.5722	-41.7378	-35.4667	-34.9337	-26.8168	-41.6746	-30.4645	-26.7739
62855300000	-30.0474	-41.3188	-35.05	-34.4742	-26.3846	-41.2257	-30.0123	-26.3066
62887800000	-30.6545	-41.4297	-35.6846	-35.1481	-27.0221	-41.9813	-30.6548	-26.957
62920300000	-30.6901	-41.6289	-35.4495	-35.1161	-26.9974	-42.0075	-30.626	-26.9126
62952800000	-30.1562	-40.7561	-34.9867	-34.4462	-26.3717	-41.3887	-29.9331	-26.2761
62985300000	-30.7161	-41.0357	-35.1755	-34.8985	-26.7948	-41.88	-30.3909	-26.7193
63017800000	-30.7921	-40.5341	-35.3074	-35.0221	-26.9198	-42.0785	-30.5115	-26.8504
63050300000	-30.8013	-40.7887	-35.1677	-35.016	-26.9273	-42.0612	-30.5117	-26.8499
63082800000	-30.8079	-40.8424	-35.2358	-35.0171	-26.97	-42.1089	-30.5539	-26.924
63115300000	-30.828	-40.8082	-35.1757	-34.8218	-26.8082	-41.9967	-30.4068	-26.7475
63147800000	-30.7165	-41.1464	-35.3297	-34.8536	-26.8652	-42.0256	-30.4341	-26.7931
63180300000	-30.5759	-40.8539	-35.0288	-34.6359	-26.6701	-41.7319	-30.2258	-26.5999
63212800000	-30.9314	-40.9954	-35.4541	-34.9492	-27.0266	-42.0758	-30.5645	-26.981
63245300000	-30.9209	-41.0655	-35.6031	-35.1504	-27.1648	-42.0996	-30.6995	-27.1351
63277800000	-30.5034	-40.4602	-34.9523	-34.7014	-26.7221	-41.6588	-30.2389	-26.7178
63310300000	-30.8948	-40.6992	-35.4278	-35.1992	-27.1957	-42.1709	-30.688	-27.1795
63342800000	-31.0788	-40.8944	-35.5683	-35.3739	-27.3588	-42.4082	-30.8523	-27.3396
63375300000	-30.8553	-40.6382	-35.4209	-35.0388	-26.9886	-41.913	-30.4479	-26.9305
63407700000	-30.9218	-40.881	-35.4913	-35.0949	-27.0645	-41.9159	-30.5203	-27.0152
63440200000	-30.9942	-40.2416	-35.2373	-34.9948	-26.9863	-41.725	-30.4035	-26.9169
63472700000	-30.9737	-40.3304	-35.549	-35.1531	-27.1471	-41.7969	-30.5608	-27.0887
63505200000	-30.86	-40.2626	-35.4915	-35.0556	-27.0441	-41.6996	-30.4524	-26.9983
63537700000	-30.7208	-39.7486	-35.2982	-34.796	-26.8072	-41.4816	-30.217	-26.7661
63570200000	-30.9464	-40.2581	-35.7832	-35.0919	-27.0555	-41.6341	-30.435	-26.9961
63602700000	-31.0256	-40.2502	-36.1813	-35.0906	-27.085	-41.6004	-30.4454	-27.0054
63635200000	-31.2435	-41.2177	-36.4577	-35.5189	-27.4919	-42.0945	-30.8212	-27.4021
63667700000	-31.3869	-41.5733	-36.7801	-35.7339	-27.6739	-42.242	-30.9519	-27.5679
63700200000	-31.5178	-41.9449	-36.7813	-35.8274	-27.7204	-42.3706	-30.9985	-27.605
63732700000	-31.635	-41.9351	-37.0117	-35.8589	-27.7625	-42.438	-31.0482	-27.6594
63765200000	-31.6806	-41.9184	-36.8977	-35.9013	-27.7054	-42.3342	-31.0108	-27.5932
63797700000	-32.1163	-42.2448	-37.3548	-36.2993	-28.1163	-42.7846	-31.38	-28.0105
63830200000	-32.4112	-41.893	-37.5736	-36.3707	-28.1897	-42.815	-31.4608	-28.094
63862700000	-32.0771	-41.2184	-37.6279	-36.0795	-27.8782	-42.5681	-31.1148	-27.7804
63895200000	-32.2294	-41.6189	-38.0642	-36.339	-28.117	-42.7001	-31.3203	-27.9847
63927700000	-32.2285	-41.7514	-38.4844	-36.3486	-28.1504	-42.8077	-31.3514	-28.0185
63960200000	-32.1472	-42.1236	-38.3915	-36.25	-28.0699	-42.6701	-31.2412	-27.9311
63992700000	-32.225	-41.9311	-38.2959	-36.1743	-28.0445	-42.6627	-31.214	-27.9009
64025200000	-32.2207	-42.1137	-38.3852	-36.1022	-28.0165	-42.5606	-31.1768	-27.8782
64057600000	-32.7436	-42.4386	-39.0475	-36.4318	-28.3886	-43.0171	-31.5958	-28.3005
64090100000	-32.9059	-42.4319	-38.971	-36.3964	-28.3401	-42.931	-31.5739	-28.2477
64122600000	-32.9474	-42.4818	-38.8013	-36.3938	-28.335	-43.0824	-31.5675	-28.2578
64155100000	-33.1387	-43.1502	-39.0892	-36.5268	-28.4937	-43.2218	-31.7438	-28.4051
64187600000	-33.224	-43.2732	-39.1047	-36.5356	-28.5137	-43.1889	-31.7585	-28.4185
64220100000	-33.2683	-43.4288	-39.3016	-36.6317	-28.6132	-43.2526	-31.8487	-28.491
64252600000	-33.454	-43.4267	-39.1709	-36.6191	-28.6359	-43.327	-31.9029	-28.5335
64285100000	-33.2403	-43.4202	-38.9571	-36.5679	-28.6016	-43.4448	-31.8762	-28.4948
64317600000	-33.311	-42.9776	-38.8166	-36.3933	-28.4542	-43.2827	-31.7451	-28.3523
64350100000	-33.3943	-43.1862	-38.6411	-36.2485	-28.3817	-43.2457	-31.6846	-28.2587
64382600000	-33.4307	-42.844	-38.8304	-36.2381	-28.4156	-43.0999	-31.6663	-28.2871
64415100000	-33.3783	-42.7128	-38.7408	-36.2372	-28.3587	-43.0033	-31.5949	-28.255
64447600000	-33.127	-42.8163	-39.0544	-36.1284	-28.288	-42.9155	-31.5026	-28.1816
64480100000	-33.0506	-43.1084	-39.0768	-36.2093	-28.3452	-43.0634	-31.5464	-28.2563
64512600000	-32.9441	-43.2368	-39.1403	-36.2634	-28.3654	-43.1227	-31.6003	-28.2837
64545100000	-33.1248	-43.4549	-39.3023	-36.4811	-28.5622	-43.5096	-31.8015	-28.4828
64577600000	-33.1771	-43.4641	-39.0806	-36.4165	-28.5132	-43.5508	-31.7701	-28.4505
64610100000	-33.4153	-43.1767	-38.6128	-36.4108	-28.5205	-43.439	-31.8031	-28.4451
64642600000	-33.615	-43.1063	-39.778	-36.742	-28.7823	-43.9681	-32.1186	-28.7243
64675100000	-33.4214	-43.0965	-39.6997	-36.6902	-28.6941	-43.8373	-32.0364	-28.6339
64707500000	-33.2832	-42.7948	-39.4679	-36.6441	-28.5853	-43.7563	-31.9379	-28.5105
64740000000	-33.3803	-43.0993	-39.3885	-37.0477	-28.9382	-44.0862	-32.2884	-28.8381
64772500000	-33.1525	-42.7698	-39.3583	-37.0627	-28.9169	-44.0995	-32.2368	-28.8128
64805000000	-33.1316	-42.8941	-39.7042	-37.2439	-29.0649	-44.0709	-32.4048	-28.9612
64837500000	-33.1194	-42.2941	-39.4027	-37.2564	-29.0088	-44.0401	-32.3498	-28.9041
64870000000	-32.9946	-42.0724	-39.2543	-37.27	-28.9832	-44.0125	-32.3393	-28.8745
64902500000	-33.3623	-42.5217	-39.5335	-37.7396	-29.4207	-44.3988	-32.7783	-29.3206
[truncated: 3 more rows]

## Sheet: Fig. S5a
SLG		4.2° tBLG		4.1° tBLG
Raman shift (cm-1)	Intensity	Raman shift (cm-1)	Intensity	Raman shift (cm-1)	Intensity
1000	598.569	1000	1674.32	1000	1418.47
1001.47	585.789	1001.47	1631.8	1000.73	1417.29
1002.93	562.911	1002.93	1534.56	1001.46	1351.05
1004.4	530.292	1004.4	1386.94	1002.2	1286.97
1005.86	505.569	1005.86	1317.36	1002.93	1213.21
1007.33	494.151	1007.33	1327.15	1003.66	1132.79
1008.79	455.559	1008.79	1134.47	1004.39	1085
1010.26	428.424	1010.26	1105.02	1005.13	1061.33
1011.72	394.467	1011.72	1084.69	1005.86	1042.48
1013.19	387.807	1013.19	1010.03	1006.59	1056.12
1014.65	360.678	1014.65	984.288	1007.32	1066.29
1016.12	331.674	1016.12	961.749	1008.06	1034.33
1017.58	330.132	1017.58	883.153	1008.79	999.603
1019.05	307.746	1019.05	852.873	1009.52	953.872
1020.51	290.074	1020.51	762.397	1010.25	904.535
1021.98	273.968	1021.98	734.802	1010.98	890.475
1023.44	255.936	1023.44	716.7	1011.72	903.44
1024.91	243.805	1024.91	656.935	1012.45	903.063
1026.37	224.717	1026.37	616.875	1013.18	854.39
1027.84	201.024	1027.84	592.74	1013.91	807.988
1029.3	176.011	1029.3	538.83	1014.65	808.432
1030.77	153.284	1030.77	471.728	1015.38	820.541
1032.23	146.914	1032.23	485.638	1016.11	802.162
1033.7	147.783	1033.7	403.098	1016.84	758.119
1035.16	98.2203	1035.16	319.558	1017.58	706.773
1036.63	103.02	1036.63	350.23	1018.31	682.425
1038.1	98.1765	1038.1	269.556	1019.04	678.216
1039.56	85.5141	1039.56	206.224	1019.77	670.823
1041.03	79.8105	1041.03	180.024	1020.51	659.645
1042.49	79.4352	1042.49	170.656	1021.24	673.688
1043.96	71.6901	1043.96	171.014	1021.97	707.924
1045.42	57.8976	1045.42	80.8943	1022.7	683.894
1046.89	41.4468	1046.89	60.2708	1023.43	624.531
1048.35	75.9894	1048.35	51.7426	1024.17	590.419
1049.82	45.8142	1049.82	73.5689	1024.9	583.037
1051.28	37.2366	1051.28	86.8447	1025.63	571.779
1052.75	51.3066	1052.75	77.2451	1026.36	562.24
1054.21	55.5783	1054.21	51.1606	1027.1	556.865
1055.68	37.9602	1055.68	46.8619	1027.83	536.263
1057.14	21.4637	1057.14	78.298	1028.56	513.404
1058.61	30.9477	1058.61	48.6268	1029.29	496.241
1060.07	30.7371	1060.07	-0.492	1030.03	473.356
1061.54	33.3597	1061.54	-2.38385	1030.76	452.056
1063	29.1287	1063	1.88544	1031.49	446.231
1064.47	27.0184	1064.47	56.6779	1032.22	434.247
1065.93	40.1733	1065.93	57.4723	1032.95	377.845
1067.4	44.8071	1067.4	49.4667	1033.69	320.416
1068.86	30.4071	1068.86	69.4129	1034.42	345.902
1070.33	21.3805	1070.33	51.5806	1035.15	383.957
1071.79	20.3793	1071.79	35.731	1035.88	375.855
1073.26	14.5501	1073.26	31.9431	1036.62	346.558
1074.73	34.1955	1074.73	56.746	1037.35	336.056
1076.19	21.8494	1076.19	58.8818	1038.08	329.584
1077.66	27.8221	1077.66	58.1661	1038.81	313.777
1079.12	16.9851	1079.12	41.7845	1039.55	283.582
1080.59	17.5599	1080.59	41.0066	1040.28	258.266
1082.05	37.8555	1082.05	54.3049	1041.01	239.644
1083.52	38.9682	1083.52	55.2029	1041.74	218.059
1084.98	39.5205	1084.98	85.1619	1042.48	217.671
1086.45	35.8209	1086.45	26.1345	1043.21	221.39
1087.91	37.6992	1087.91	53.0054	1043.94	209.339
1089.38	28.4012	1089.38	77.3079	1044.67	170.673
1090.84	20.6846	1090.84	86.4006	1045.4	132.573
1092.31	39.7152	1092.31	80.4814	1046.14	117.587
1093.77	34.3983	1093.77	77.2934	1046.87	106.415
1095.24	15.5279	1095.24	67.8099	1047.6	88.0371
1096.7	35.8071	1096.7	39.025	1048.33	58.6655
1098.17	53.6175	1098.17	27.6243	1049.07	47.0481
1099.63	38.9427	1099.63	58.0722	1049.8	59.8569
1101.1	42.7278	1101.1	40.8488	1050.53	68.6091
1102.56	33.3366	1102.56	52.9014	1051.26	61.4395
1104.03	37.0596	1104.03	60.7664	1052	51.8411
1105.49	36.3213	1105.49	60.1721	1052.73	37.4771
1106.96	33.4482	1106.96	46.4721	1053.46	25.2104
1108.42	40.0422	1108.42	44.1359	1054.19	27.864
1109.89	43.7847	1109.89	59.8023	1054.92	31.3479
1111.36	22.505	1111.36	57.0788	1055.66	34.4104
1112.82	19.4995	1112.82	44.4372	1056.39	29.021
1114.29	56.2962	1114.29	33.4401	1057.12	23.99
1115.75	19.8205	1115.75	43.0815	1057.85	40.8086
1117.22	15.4837	1117.22	61.0881	1058.59	53.3035
1118.68	29.1401	1118.68	83.105	1059.32	22.1169
1120.15	49.2798	1120.15	105.572	1060.05	-13.2852
1121.61	51.669	1121.61	113.183	1060.78	2.18604
1123.08	37.5447	1123.08	84.6374	1061.52	28.1274
1124.54	35.613	1124.54	39.239	1062.25	36.4712
1126.01	47.2854	1126.01	51.0831	1062.98	34.1782
1127.47	25.6429	1127.47	86.7767	1063.71	33.1753
1128.94	18.6703	1128.94	92.7763	1064.45	35.5488
1130.4	28.3228	1130.4	27.8676	1065.18	37.907
1131.87	25.76	1131.87	105.287	1065.91	21.9797
1133.33	24.6964	1133.33	78.6704	1066.64	3.01685
1134.8	27.1159	1134.8	34.7145	1067.37	25.7007
1136.26	24.2123	1136.26	39.9924	1068.11	67.8884
1137.73	24.573	1137.73	69.8992	1068.84	85.1653
1139.19	39.5445	1139.19	96.1356	1069.57	72.4055
1140.66	28.7215	1140.66	36.1028	1070.3	50.7004
1142.12	15.001	1142.12	103.125	1071.04	23.0298
1143.59	31.9233	1143.59	91.9931	1071.77	7.11963
1145.05	25.5861	1145.05	61.9549	1072.5	49.8186
1146.52	16.9224	1146.52	96.3746	1073.23	93.6023
1147.99	18.5309	1147.99	75.5137	1073.97	78.8491
1149.45	17.3305	1149.45	57.4317	1074.7	58.3113
1150.92	23.0672	1150.92	47.1309	1075.43	56.9827
1152.38	33.7539	1152.38	12.186	1076.16	66.7061
1153.85	14.5114	1153.85	29.2237	1076.89	67.6919
1155.31	6.06195	1155.31	89.8495	1077.63	42.9082
1156.78	11.458	1156.78	49.0995	1078.36	23.8525
1158.24	-0.68819	1158.24	36.2686	1079.09	39.2495
1159.71	3.07686	1159.71	75.2327	1079.82	56.7517
1161.17	10.5597	1161.17	87.0142	1080.56	43.9666
1162.64	6.90795	1162.64	82.7154	1081.29	28.9587
1164.1	12.3231	1164.1	78.9385	1082.02	24.7231
1165.57	21.6867	1165.57	95.5408	1082.75	32.4463
1167.03	17.175	1167.03	108.763	1083.49	39.6904
1168.5	15.3594	1168.5	60.3336	1084.22	28.9265
1169.96	15.8182	1169.96	38.2154	1084.95	16.7266
1171.43	12.3007	1171.43	75.7255	1085.68	18.7859
1172.89	13.2355	1172.89	61.7182	1086.42	23.1746
1174.36	29.8669	1174.36	63.1218	1087.15	38.1626
1175.82	15.4369	1175.82	58.5395	1087.88	45.8884
1177.29	12.0383	1177.29	46.409	1088.61	53.0957
1178.75	15.3499	1178.75	42.1755	1089.34	80.8965
1180.22	15.4955	1180.22	51.447	1090.08	105.585
1181.68	13.988	1181.68	76.8586	1090.81	88.5767
1183.15	5.79675	1183.15	101.092	1091.54	68.5667
1184.62	11.2051	1184.62	42.3696	1092.27	65.0605
1186.08	27.1557	1186.08	98.8702	1093.01	63.9871
1187.55	8.44857	1187.55	68.2856	1093.74	74.4866
1189.01	16.0408	1189.01	82.2804	1094.47	86.0044
1190.48	26.1477	1190.48	83.9623	1095.2	91.0093
1191.94	14.2024	1191.94	66.8887	1095.94	81.3286
1193.41	9.76014	1193.41	75.0811	1096.67	63.7263
1194.87	13.1774	1194.87	93.3556	1097.4	60.9653
1196.34	9.02328	1196.34	100.998	1098.13	64.7986
1197.8	13.8018	1197.8	111.276	1098.86	77.0332
1199.27	35.4792	1199.27	80.8238	1099.6	88.615
1200.73	26.9297	1200.73	104.699	1100.33	80.7961
1202.2	11.7261	1202.2	118.823	1101.06	73.1199
1203.66	23.9803	1203.66	63.65	1101.79	78.8005
1205.13	28.3731	1205.13	97.3629	1102.53	82.5144
1206.59	10.8682	1206.59	112.184	1103.26	78.0806
1208.06	18.3116	1208.06	109.129	1103.99	65.0403
1209.52	38.5824	1209.52	100.757	1104.72	44.2534
1210.99	35.9805	1210.99	102.138	1105.46	39.2554
1212.45	21.7796	1212.45	107.604	1106.19	40.6431
1213.92	27.6798	1213.92	75.9176	1106.92	77.3235
1215.38	25.7745	1215.38	113.755	1107.65	107.412
1216.85	60.5016	1216.85	80.8233	1108.39	92.1157
1218.32	37.0572	1218.32	95.0554	1109.12	71.0173
1219.78	35.5638	1219.78	111.019	1109.85	68.7168
1221.25	16.9963	1221.25	103.661	1110.58	82.0417
1222.71	17.2404	1222.71	114.247	1111.31	94.907
1224.18	20.6208	1224.18	139.861	1112.05	104.661
1225.64	18.0872	1225.64	146.889	1112.78	109.061
1227.11	18.4945	1227.11	131.491	1113.51	91.115
1228.57	18.3163	1228.57	125.902	1114.24	75.5945
1230.04	20.419	1230.04	132.393	1114.98	102.655
1231.5	33.1386	1231.5	102.801	1115.71	129.188
1232.97	14.5797	1232.97	92.4539	1116.44	127.074
1234.43	9.48981	1234.43	91.4225	1117.17	110.223
1235.9	9.8865	1235.9	143.024	1117.91	99.2046
1237.36	23.5037	1237.36	123.997	1118.64	94.1934
1238.83	24.983	1238.83	109.883	1119.37	87.8848
1240.29	19.3567	1240.29	126.321	1120.1	83.0708
1241.76	17.8182	1241.76	130.195	1120.83	79.177
1243.22	20.1654	1243.22	121.437	1121.57	99.9333
1244.69	19.9249	1244.69	142.874	1122.3	123.799
1246.15	1.53955	1246.15	151.041	1123.03	106.985
1247.62	15.5807	1247.62	154.819	1123.76	61.2188
1249.08	-0.29213	1249.08	139.894	1124.5	41.0857
1250.55	26.0263	1250.55	115.775	1125.23	70.3337
1252.01	10.0865	1252.01	152.797	1125.96	98.3574
1253.48	12.0558	1253.48	152.194	1126.69	97.3655
1254.95	6.5151	1254.95	134.629	1127.43	94.8071
1256.41	0.0772	1256.41	142.063	1128.16	85.3018
1257.88	10.4177	1257.88	136.542	1128.89	78.2693
1259.34	27.4801	1259.34	110.837	1129.62	69.6128
1260.81	31.2552	1260.81	139.455	1130.36	66.3857
1262.27	19.2363	1262.27	158.21	1131.09	76.8279
1263.74	45.3102	1263.74	134.795	1131.82	77.6331
1265.2	12.1777	1265.2	164.478	1132.55	65.9177
1266.67	21.2662	1266.67	122.969	1133.28	81.5168
1268.13	15.0801	1268.13	163.33	1134.02	98.1292
1269.6	10.0043	1269.6	147.608	1134.75	77.0166
1271.06	18.5107	1271.06	125.618	1135.48	44.1914
1272.53	15.7522	1272.53	117.17	1136.21	67.5771
1273.99	21.375	1273.99	118.064	1136.95	113.229
1275.46	35.0154	1275.46	110.947	1137.68	105.422
1276.92	19.0477	1276.92	99.5024	1138.41	56.8809
1278.39	34.2765	1278.39	159.568	1139.14	28.8264
1279.85	25.8739	1279.85	132.002	1139.88	31.8735
1281.32	6.38931	1281.32	137.986	1140.61	41.8728
1282.78	10.5544	1282.78	108.901	1141.34	75.4961
1284.25	24.9222	1284.25	131.269	1142.07	108.831
1285.71	28.7346	1285.71	164.72	1142.8	89.1731
1287.18	32.6352	1287.18	172.552	1143.54	75.1646
1288.64	40.8567	1288.64	167.054	1144.27	57.9209
1290.11	32.8965	1290.11	173.099	1145	33.5872
1291.58	13.4784	1291.58	170.909	1145.73	43.292
1293.04	10.3956	1293.04	136.063	1146.47	86.0735
1294.51	17.5102	1294.51	126.707	1147.2	109.454
1295.97	25.8531	1295.97	203.492	1147.93	62.5991
1297.44	33.4824	1297.44	168.774	1148.66	18.2992
1298.9	43.5618	1298.9	168.361	1149.4	35.299
1300.37	39.528	1300.37	171.307	1150.13	61.2542
1301.83	23.6073	1301.83	153.429	1150.86	59.8668
1303.3	17.2614	1303.3	163.175	1151.59	48.5389
1304.76	30.867	1304.76	154.918	1152.33	46.0439
1306.23	46.4115	1306.23	165.274	1153.06	47.9692
1307.69	44.1405	1307.69	166.11	1153.79	48.6089
1309.16	33.8517	1309.16	135.119	1154.52	65.1621
1310.62	37.4331	1310.62	155.874	1155.25	82.0249
1312.09	46.6131	1312.09	220.019	1155.99	83.2296
1313.55	51.3693	1313.55	176.171	1156.72	81.1094
1315.02	40.0155	1315.02	187.659	1157.45	60.9622
1316.48	27.5682	1316.48	173.669	1158.18	35.4622
1317.95	45.8589	1317.95	186.768	1158.92	35.7694
1319.41	39.1923	1319.41	200.6	1159.65	56.3556
1320.88	47.4648	1320.88	228.424	1160.38	73.3904
1322.34	39.7815	1322.34	233.107	1161.11	72.3914
1323.81	39.8958	1323.81	230.13	1161.85	66.1797
1325.27	53.8911	1325.27	201.116	1162.58	60.0457
1326.74	56.7894	1326.74	180.521	1163.31	55.0566
1328.21	57.081	1328.21	233.581	1164.04	52.7034
1329.67	67.6407	1329.67	240.059	1164.77	52.1539
1331.14	52.2921	1331.14	245.067	1165.51	52.0438
1332.6	49.9974	1332.6	211.57	1166.24	46.3181
1334.07	82.1178	1334.07	289.119	1166.97	34.1896
1335.53	78.3978	1335.53	220.492	1167.7	14.9604
1337	79.0557	1337	239.148	1168.44	1.55066
1338.46	80.0301	1338.46	223.55	1169.17	3.4751
1339.93	88.4742	1339.93	213.296	1169.9	3.58569
1341.39	86.9352	1341.39	219.489	1170.63	14.1898
1342.86	86.2629	1342.86	233.337	1171.37	28.9462
1344.32	80.8257	1344.32	265.895	1172.1	39.8058
1345.79	57.0768	1345.79	302.013	1172.83	32.4612
1347.25	64.6143	1347.25	298.034	1173.56	20.897
1348.72	74.4282	1348.72	284.345	1174.3	26.425
1350.18	71.2212	1350.18	248.773	1175.03	25.546
1351.65	56.7654	1351.65	267.644	1175.76	19.8126
1353.11	44.1291	1353.11	242.239	1176.49	23.6528
1354.58	54.7884	1354.58	244.139	1177.22	23.1493
1356.04	49.746	1356.04	315.599	1177.96	20.6749
1357.51	41.5158	1357.51	263.876	1178.69	35.0217
1358.97	42.2766	1358.97	250.631	1179.42	60.1588
1360.44	52.9278	1360.44	275.16	1180.15	72.0702
1361.9	60.5835	1361.9	258.149	1180.89	75.7976
1363.37	54.774	1363.37	248.714	1181.62	70.2
1364.84	44.0028	1364.84	264.422	1182.35	42.1453
1366.3	39.4971	1366.3	241.376	1183.08	21.6364
1367.77	42.5853	1367.77	280.231	1183.82	38.4501
1369.23	67.8462	1369.23	286.1	1184.55	53.1854
1370.7	34.5351	1370.7	204.473	1185.28	57.3627
1372.16	31.1631	1372.16	222.647	1186.01	61.5411
1373.63	27.5013	1373.63	206.822	1186.74	75.6044
1375.09	30.0792	1375.09	227.283	1187.48	94.4432
1376.56	25.9248	1376.56	207.546	1188.21	86.3307
1378.02	22.7044	1378.02	231.95	1188.94	44.7119
1379.49	29.0802	1379.49	253.805	1189.67	23.2126
1380.95	41.7282	1380.95	216.028	1190.41	45.6675
1382.42	43.4868	1382.42	185.955	1191.14	62.7528
1383.88	24.7966	1383.88	186.403	1191.87	63.3802
1385.35	19.8264	1385.35	195.525	1192.6	63.2565
1386.81	36.8052	1386.81	230.041	1193.34	53.3407
1388.28	46.9008	1388.28	223.9	1194.07	43.3029
1389.74	45.3954	1389.74	186.448	1194.8	56.8114
1391.21	36.4758	1391.21	250.382	1195.53	77.4712
1392.67	24.3616	1392.67	233.626	1196.27	93.7389
1394.14	37.4259	1394.14	180.212	1197	90.4902
1395.6	26.3555	1395.6	187.54	1197.73	71.9762
1397.07	38.0706	1397.07	188.241	1198.46	60.3635
1398.53	43.9641	1398.53	198.504	1199.19	61.8541
1400	33.5862	1400	229.574	1199.93	85.363
1401.47	32.9994	1401.47	216.376	1200.66	106.087
1402.93	25.5626	1402.93	182.609	1201.39	82.7334
1404.4	34.875	1404.4	219.747	1202.12	60.936
1405.86	30.1443	1405.86	225.654	1202.86	62.4139
1407.33	32.5557	1407.33	238.411	1203.59	75.6313
1408.79	28.2589	1408.79	259.218	1204.32	86.1569
1410.26	36.4329	1410.26	235.801	1205.05	85.5917
1411.72	40.818	1411.72	220.829	1205.79	83.4801
1413.19	31.9503	1413.19	248.71	1206.52	71.8417
1414.65	26.4505	1414.65	206.573	1207.25	62.6656
1416.12	30.1194	1416.12	165.449	1207.98	77.5745
1417.58	25.012	1417.58	161.42	1208.71	94.6586
1419.05	23.1573	1419.05	175.177	1209.45	87.7739
1420.51	31.7796	1420.51	202.44	1210.18	77.7131
1421.98	37.5441	1421.98	203.008	1210.91	65.6442
1423.44	41.1033	1423.44	156.998	1211.64	54.6772
1424.91	29.9737	1424.91	211.334	1212.38	66.413
1426.37	43.2009	1426.37	190.598	1213.11	100.457
1427.84	14.4563	1427.84	215.158	1213.84	120.877
1429.3	21.0028	1429.3	189.578	1214.57	111.699
1430.77	39.3534	1430.77	222.574	1215.31	104.169
1432.23	36.5139	1432.23	221.464	1216.04	105.546
1433.7	37.2717	1433.7	212.241	1216.77	106.567
1435.16	42.8988	1435.16	231.572	1217.5	100.655
1436.63	37.1265	1436.63	247.27	1218.24	88.772
1438.1	26.5022	1438.1	205.741	1218.97	87.9952
1439.56	23.5265	1439.56	185.697	1219.7	96.9463
1441.03	35.4255	1441.03	223.182	1220.43	92.3571
1442.49	45.2652	1442.49	225.343	1221.16	77.5286
1443.96	32.2269	1443.96	198.527	1221.9	68.3654
1445.42	34.8924	1445.42	226.991	1222.63	83.0562
1446.89	30.6192	1446.89	193.563	1223.36	99.4923
1448.35	29.1861	1448.35	214.792	1224.09	114.609
1449.82	30.7143	1449.82	170.473	1224.83	124.706
1451.28	45.4122	1451.28	222.963	1225.56	99.5238
1452.75	32.589	1452.75	174.199	1226.29	68.1317
1454.21	33.9804	1454.21	153.14	1227.02	67.9133
1455.68	48.5337	1455.68	187.004	1227.76	92.0399
1457.14	42.18	1457.14	198.202	1228.49	97.9421
1458.61	39.996	1458.61	197.424	1229.22	73.1049
1460.07	33.6087	1460.07	208.846	1229.95	54.8804
1461.54	28.5201	1461.54	213.554	1230.68	69.1315
1463	36.8019	1463	202.88	1231.42	84.2639
1464.47	38.4126	1464.47	184.856	1232.15	86.8125
1465.93	41.565	1465.93	151.273	1232.88	85.3424
1467.4	35.2686	1467.4	141.177	1233.61	73.9888
1468.86	34.5483	1468.86	161.723	1234.35	62.5342
1470.33	44.9184	1470.33	159.065	1235.08	62.1478
1471.79	33.2832	1471.79	142.661	1235.81	70.8759
1473.26	35.1546	1473.26	159.82	1236.54	66.1251
1474.73	33.6264	1474.73	208.299	1237.28	59.3932
1476.19	33.9831	1476.19	188.856	1238.01	61.5874
1477.66	43.9914	1477.66	164.911	1238.74	46.4659
1479.12	29.9403	1479.12	150.013	1239.47	28.3887
1480.59	24.9806	1480.59	138.981	1240.21	38.8335
1482.05	25.7733	1482.05	158.434	1240.94	56.8846
1483.52	21.8004	1483.52	180.88	1241.67	69.0237
1484.98	23.8986	1484.98	172.924	1242.4	80.0265
1486.45	25.7913	1486.45	178.56	1243.13	76.1008
1487.91	27.7984	1487.91	200.366	1243.87	57.3661
1489.38	36.7161	1489.38	168.374	1244.6	36.6085
1490.84	28.4318	1490.84	167.352	1245.33	44.178
1492.31	36.8094	1492.31	156.699	1246.06	57.0634
1493.77	48.1449	1493.77	197.296	1246.8	38.1536
1495.24	21.8859	1495.24	177.084	1247.53	16.1233
1496.7	43.6185	1496.7	159.222	1248.26	50.2266
1498.17	24.7826	1498.17	176.944	1248.99	93.5173
1499.63	26.5079	1499.63	192.347	1249.73	86.4785
1501.1	21.5816	1501.1	180.02	1250.46	55.4313
1502.56	30.8259	1502.56	169.982	1251.19	31.2134
1504.03	40.5609	1504.03	216.7	1251.92	24.7192
1505.49	36.4785	1505.49	234.814	1252.65	27.8746
1506.96	36.9045	1506.96	208.484	1253.39	53.9031
1508.42	46.0839	1508.42	190.759	1254.12	74.4569
1509.89	43.0629	1509.89	175.021	1254.85	59.7705
1511.36	32.505	1511.36	233.371	1255.58	44.2909
1512.82	41.1216	1512.82	221.713	1256.32	33.4235
1514.29	38.6232	1514.29	208.171	1257.05	19.8726
1515.75	47.6379	1515.75	213.134	1257.78	4.35559
1517.22	37.8918	1517.22	215.373	1258.51	-7.14929
1518.68	30.8577	1518.68	237.614	1259.25	-7.89941
1520.15	48.0912	1520.15	260.52	1259.98	-5.53125
1521.61	35.7927	1521.61	276.324	1260.71	6.18213
1523.08	48.6696	1523.08	244.289	1261.44	42.0227
1524.54	48.7755	1524.54	255.887	1262.18	74.7819
1526.01	55.305	1526.01	267.992	1262.91	77.219
1527.47	59.8638	1527.47	282.688	1263.64	75.4468
1528.94	56.1303	1528.94	274.442	1264.37	50.9009
1530.4	57.2043	1530.4	259.908	1265.1	38.6599
1531.87	58.1073	1531.87	272.952	1265.84	64.5726
1533.33	54.5733	1533.33	279.602	1266.57	80.3652
1534.8	54.9444	1534.8	284.708	1267.3	69.0078
1536.26	37.4115	1536.26	282.061	1268.03	41.0956
1537.73	49.6164	1537.73	246.793	1268.77	30.056
1539.19	60.2808	1539.19	271.663	1269.5	52.4749
1540.66	75.9588	1540.66	298.105	1270.23	75.7699
1542.12	72.0936	1542.12	381.327	1270.96	93.2688
1543.59	65.8116	1543.59	335.736	1271.7	106.011
1545.05	56.1375	1545.05	367.833	1272.43	71.8811
1546.52	50.9613	1546.52	356.859	1273.16	39.8763
1547.99	66.6828	1547.99	338.195	1273.89	73.168
1549.45	81.9825	1549.45	325.933	1274.62	109.307
1550.92	71.6343	1550.92	378.248	1275.36	87.8411
1552.38	75.9861	1552.38	398.465	1276.09	42.142
1553.85	88.4775	1553.85	372.987	1276.82	27.038
1555.31	89.7393	1555.31	368.822	1277.55	46.7546
1556.78	99.084	1556.78	409.67	1278.29	58.5999
1558.24	113.083	1558.24	479.425	1279.02	61.6866
1559.71	110.065	1559.71	526.829	1279.75	66.7789
1561.17	113.266	1561.17	529.209	1280.48	80.427
1562.64	138.112	1562.64	512.562	1281.22	92.6094
1564.1	137.95	1564.1	632.157	1281.95	74.2239
1565.57	173.047	1565.57	689.08	1282.68	45.3546
1567.03	199.165	1567.03	787.528	1283.41	39.9797
1568.5	232.826	1568.5	839.718	1284.15	56.965
1569.96	243.08	1569.96	896.303	1284.88	76.1965
1571.43	266.579	1571.43	1048.13	1285.61	103.693
1572.89	324.018	1572.89	1202.6	1286.34	123.014
1574.36	356.343	1574.36	1430.59	1287.07	96.6312
1575.82	404.136	1575.82	1598.75	1287.81	73.1801
1577.29	476.712	1577.29	1844.74	1288.54	67.6057
1578.75	579.492	1578.75	2032.38	1289.27	62.2151
1580.22	707.412	1580.22	2196.41	1290	59.0466
1581.68	886.338	1581.68	2317.89	1290.74	61.4174
1583.15	1032.22	1583.15	2329.91	1291.47	84.1545
1584.62	1066.24	1584.62	2373.37	1292.2	109.128
1586.08	1103.53	1586.08	2397.65	1292.93	126.158
1587.55	1113.6	1587.55	2332.86	1293.67	141.565
1589.01	1150.42	1589.01	2237.43	1294.4	141.446
1590.48	1060.05	1590.48	2019.15	1295.13	114.793
1591.94	951.216	1591.94	1681.94	1295.86	97.663
1593.41	722.115	1593.41	1472.08	1296.59	96.7517
1594.87	534.87	1594.87	1188.16	1297.33	92.8337
1596.34	378	1596.34	988.383	1298.06	80.9017
1597.8	299.587	1597.8	853.941	1298.79	77.1074
1599.27	255.656	1599.27	716.664	1299.52	93.8523
1600.73	206.351	1600.73	630.07	1300.26	106.996
1602.2	169.007	1602.2	588.765	1300.99	103.384
1603.66	149.133	1603.66	575.532	1301.72	106.698
1605.13	128.364	1605.13	520.183	1302.45	113.826
1606.59	119.322	1606.59	446.524	1303.19	104.079
1608.06	105.081	1608.06	409.43	1303.92	89.3151
1609.52	98.8779	1609.52	404.546	1304.65	79.2203
1610.99	101.256	1610.99	401.657	1305.38	73.9825
1612.45	84.5655	1612.45	384.349	1306.11	103.068
1613.92	76.7055	1613.92	364.464	1306.85	130.167
1615.38	66.5337	1615.38	370.272	1307.58	135.181
1616.85	71.4162	1616.85	379.869	1308.31	139.392
1618.32	65.0976	1618.32	371.129	1309.04	125.537
1619.78	88.5258	1619.78	346.071	1309.78	94.0317
1621.25	74.5287	1621.25	296.214	1310.51	74.1104
1622.71	65.1747	1622.71	231.881	1311.24	87.2332
1624.18	75.078	1624.18	283.658	1311.97	104.671
1625.64	61.2216	1625.64	295.984	1312.71	113.912
1627.11	59.829	1627.11	288.876	1313.44	119.423
1628.57	56.1024	1628.57	302.785	1314.17	110.087
1630.04	51.1353	1630.04	267.214	1314.9	101.47
1631.5	53.4126	1631.5	231.093	1315.64	111.244
1632.97	42.645	1632.97	226.761	1316.37	121.872
1634.43	43.2177	1634.43	240.723	1317.1	131.648
1635.9	42.7053	1635.9	199.063	1317.83	128.788
1637.36	43.5405	1637.36	184.923	1318.56	119.328
1638.83	50.0961	1638.83	160.605	1319.3	132.27
1640.29	47.259	1640.29	105.019	1320.03	150.375
1641.76	40.0689	1641.76	118.203	1320.76	138.54
1643.22	35.1033	1643.22	133.525	1321.49	126.161
1644.69	28.7669	1644.69	130.169	1322.23	139.892
1646.15	35.5437	1646.15	152.893	1322.96	153.26
1647.62	28.6152	1647.62	120.492	1323.69	128.011
1649.08	28.9114	1649.08	90.756	1324.42	100.353
1650.55	18.4202	1650.55	126.012	1325.16	108.084
1652.01	22.8383	1652.01	95.3932	1325.89	126.517
1653.48	40.9335	1653.48	96.6363	1326.62	140.011
1654.95	27.5689	1654.95	68.342	1327.35	142.391
1656.41	17.1492	1656.41	106.216	1328.08	137.374
1657.88	22.3986	1657.88	63.054	1328.82	124.151
1659.34	31.767	1659.34	95.0157	1329.55	110.788
1660.81	23.7103	1660.81	96.3441	1330.28	110.415
1662.27	27.8001	1662.27	66.6854	1331.01	112.307
1663.74	32.7069	1663.74	69.6167	1331.75	124.842
1665.2	14.6062	1665.2	76.5525	1332.48	137.547
1666.67	20.261	1666.67	74.8127	1333.21	145.223
1668.13	24.0301	1668.13	91.1047	1333.94	151.507
1669.6	18.31	1669.6	81.403	1334.68	139.489
1671.06	24.3477	1671.06	60.8154	1335.41	124.9
1672.53	21.3928	1672.53	71.4579	1336.14	123.604
1673.99	12.0641	1673.99	78.5684	1336.87	121.391
1675.46	15.5466	1675.46	70.5261	1337.61	120.34
1676.92	9.61077	1676.92	54.2552	1338.34	138.112
1678.39	13.0927	1678.39	40.098	1339.07	154.967
1679.85	19.4908	1679.85	64.9632	1339.8	153.212
1681.32	1.67961	1681.32	44.1824	1340.53	151.146
1682.78	14.996	1682.78	34.584	1341.27	147.687
1684.25	5.68617	1684.25	61.1948	1342	143.64
1685.71	25.439	1685.71	1.03088	1342.73	140.509
1687.18	13.9627	1687.18	33.9038	1343.46	142.201
1688.64	12.2257	1688.64	43.8536	1344.2	156.093
1690.11	0.12275	1690.11	39.1093	1344.93	167.879
1691.58	9.71544	1691.58	27.5297	1345.66	179.395
1693.04	-0.63074	1693.04	49.3766	1346.39	197.181
1694.51	6.66483	1694.51	40.1814	1347.13	199.13
1695.97	19.3938	1695.97	19.4299	1347.86	164.258
1697.44	27.9088	1697.44	19.5834	1348.59	137.469
1698.9	24.4267	1698.9	30.8657	1349.32	152.848
1700.37	11.8735	1700.37	40.4669	1350.05	168.316
1701.83	6.08739	1701.83	42.5347	1350.79	150.76
1703.3	21.0778	1703.3	45.2612	1351.52	130.135
1704.76	20.0125	1704.76	38.5729	1352.25	146.898
1706.23	5.37069	1706.23	15.4275	1352.98	177.354
1707.69	8.24928	1707.69	6.19702	1353.72	187.894
1709.16	14.3694	1709.16	6.03888	1354.45	182.221
1710.62	14.8689	1710.62	-1.39832	1355.18	181.98
1712.09	12.3146	1712.09	17.7273	1355.91	176.765
1713.55	10.4169	1713.55	39.8132	1356.65	153.029
1715.02	24.7192	1715.02	45.1999	1357.38	111.437
1716.48	9.7236	1716.48	17.5828	1358.11	84.9487
1717.95	10.7494	1717.95	48.3484	1358.84	112.803
1719.41	12.0832	1719.41	50.8611	1359.58	137.93
1720.88	1.0106	1720.88	35.3121	1360.31	106.133
1722.34	-3.80937	1722.34	16.2201	1361.04	79.7278
1723.81	21.3121	1723.81	14.8779	1361.77	96.2937
1725.27	12.6704	1725.27	48.7985	1362.5	122.402
1726.74	11.3031	1726.74	33.249	1363.24	143.226
1728.21	4.77546	1728.21	16.1564	1363.97	154.349
1729.67	-1.62497	1729.67	24.0273	1364.7	142.463
1731.14	12.7927	1731.14	56.2991	1365.43	109.128
1732.6	15.6068	1732.6	23.6615	1366.17	94.1294
1734.07	14.1382	1734.07	44.1413	1366.9	107.113
1735.53	15.8507	1735.53	8.75671	1367.63	117.849
1737	12.4336	1737	34.2951	1368.36	117.364
1738.46	9.65298	1738.46	47.9547	1369.1	116.769
1739.93	10.1499	1739.93	57.6852	1369.83	109.948
1741.39	6.61767	1741.39	28.6854	1370.56	104.03
1742.86	8.88144	1742.86	27.6711	1371.29	100.943
1744.32	6.82023	1744.32	37.4238	1372.02	99.6355
1745.79	10.6783	1745.79	35.9727	1372.76	117.685
1747.25	13.2264	1747.25	35.1588	1373.49	151.437
1748.72	8.14047	1748.72	14.7349	1374.22	163.588
1750.18	12.4617	1750.18	26.5688	1374.95	151.207
1751.65	7.75737	1751.65	40.6226	1375.69	141.091
1753.11	17.8407	1753.11	24.5839	1376.42	112.323
1754.58	8.14338	1754.58	44.5856	1377.15	82.8746
1756.04	-0.53331	1756.04	54.301	1377.88	66.6682
1757.51	18.0097	1757.51	54.4513	1378.62	53.5892
1758.97	18.8764	1758.97	38.3232	1379.35	52.5291
1760.44	17.6672	1760.44	49.0723	1380.08	51.2183
1761.9	21.8484	1761.9	20.3166	1380.81	67.8792
1763.37	26.1996	1763.37	35.6434	1381.55	95.885
1764.84	18.4887	1764.84	56.7642	1382.28	98.5634
1766.3	14.4242	1766.3	10.5547	1383.01	70.684
1767.77	9.19689	1767.77	28.2083	1383.74	64.5203
1769.23	27.8202	1769.23	15.9198	1384.47	95.078
1770.7	25.3288	1770.7	48.6634	1385.21	116.129
1772.16	35.3826	1772.16	24.5704	1385.94	113.661
1773.63	21.0345	1773.63	24.8981	1386.67	107.059
1775.09	13.8882	1775.09	-8.8728	1387.4	76.0265
1776.56	8.70942	1776.56	32.951	1388.14	44.5746
1778.02	21.1823	1778.02	29.4398	1388.87	74.7152
1779.49	0.00751	1779.49	45.0948	1389.6	103.67
1780.95	1.52787	1780.95	20.209	1390.33	104.779
1782.42	15.1519	1782.42	59.46	1391.07	99.7656
1783.88	15.3578	1783.88	41.9926	1391.8	91.2761
1785.35	15.7357	1785.35	16.2766	1392.53	85.3367
1786.81	18.8583	1786.81	25.0627	1393.26	74.8232
1788.28	22.8165	1788.28	17.0034	1393.99	66.3398
1789.74	19.0765	1789.74	9.20166	1394.73	70.3363
1791.21	16.4213	1791.21	28.6293	1395.46	96.0741
1792.67	16.8444	1792.67	47.3802	1396.19	117.254
1794.14	9.88875	1794.14	48.1334	1396.92	102.705
1795.6	11.2411	1795.6	39.7905	1397.66	85.9615
1797.07	21.1608	1797.07	30.241	1398.39	79.4369
1798.53	21.9999	1798.53	24.1415	1399.12	76.2681
1800	13.9172	1800	15.3198	1399.85	73.5326
1801.47	9.17688	1801.47	18.0945	1400.59	65.2725
1802.93	11.4789	1802.93	11.2844	1401.32	68.4618
1804.4	13.5599	1804.4	31.6711	1402.05	95.1384
1805.86	22.0147	1805.86	13.9786	1402.78	121.024
1807.33	24.7513	1807.33	13.3721	1403.52	117.389
1808.79	30.6261	1808.79	36.8275	1404.25	105.33
1810.26	18.7448	1810.26	4.93542	1404.98	106.325
1811.72	17.9465	1811.72	5.38556	1405.71	111.613
1813.19	29.3324	1813.19	27.1754	1406.44	99.4031
1814.65	22.3531	1814.65	21.4249	1407.18	82.9036
1816.12	16.8088	1816.12	42.139	1407.91	70.3418
1817.58	16.7898	1817.58	78.4109	1408.64	65.3149
1819.05	24.4866	1819.05	43.2062	1409.37	86.693
1820.51	15.1221	1820.51	36.9778	1410.11	110.615
1821.98	3.25272	1821.98	28.7097	1410.84	114.047
1823.44	8.83431	1823.44	53.3931	1411.57	106.238
1824.91	23.3104	1824.91	11.2979	1412.3	90.1729
1826.37	20.7144	1826.37	35.6119	1413.04	68.6702
1827.84	14.8433	1827.84	68.2303	1413.77	64.6161
1829.3	18.5034	1829.3	37.629	1414.5	97.6091
1830.77	12.0206	1830.77	58.5377	1415.23	127.748
1832.23	25.9334	1832.23	61.241	1415.96	122.229
1833.7	37.4145	1833.7	52.8131	1416.7	112.844
1835.16	28.237	1835.16	46.5624	1417.43	111.617
1836.63	17.308	1836.63	56.5912	1418.16	117.71
1838.1	15.6952	1838.1	63.655	1418.89	108.93
1839.56	17.3552	1839.56	47.2287	1419.63	85.577
1841.03	25.7913	1841.03	13.0887	1420.36	105.634
1842.49	23.1526	1842.49	1.09625	1421.09	148.864
1843.96	24.2405	1843.96	8.5708	1421.82	146.188
1845.42	31.8129	1845.42	30.5195	1422.56	102.158
1846.89	28.6762	1846.89	38.8603	1423.29	79.0948
1848.35	25.6402	1848.35	30.7962	1424.02	101.431
1849.82	24.3613	1849.82	37.0514	1424.75	118.644
1851.28	23.3049	1851.28	38.1033	1425.49	100.841
1852.75	28.0723	1852.75	33.1719	1426.22	83.9852
1854.21	32.6076	1854.21	28.2922	1426.95	73.9441
1855.68	37.4271	1855.68	29.5714	1427.68	64.4406
1857.14	36.6303	1857.14	42.3921	1428.41	71.4413
1858.61	28.5193	1858.61	16.7997	1429.15	82.8776
1860.07	28.899	1860.07	17.358	1429.88	110.459
1861.54	33.9561	1861.54	61.5737	1430.61	140.015
1863	28.3493	1863	68.2825	1431.34	143.211
1864.47	31.6755	1864.47	63.3142	1432.08	128.18
1865.93	26.8265	1865.93	48.1479	1432.81	126.853
1867.4	26.4129	1867.4	53.6448	1433.54	145.044
1868.86	33.6279	1868.86	53.5425	1434.27	154.541
1870.33	41.1063	1870.33	57.4326	1435.01	143.214
1871.79	33.2142	1871.79	67.476	1435.74	129.264
1873.26	39.8733	1873.26	84.4801	1436.47	115.511
1874.73	28.0363	1874.73	56.1578	1437.2	106.689
1876.19	34.4622	1876.19	10.7984	1437.93	124.626
1877.66	33.4512	1877.66	-11.4202	1438.67	140.953
1879.12	26.3375	1879.12	45.8695	1439.4	120.988
1880.59	19.3074	1880.59	60.9423	1440.13	101.737
1882.05	29.8539	1882.05	83.6431	1440.86	106.803
1883.52	36.0006	1883.52	80.8733	1441.6	114.524
1884.98	27.6595	1884.98	75.2095	1442.33	108.383
1886.45	21.3422	1886.45	30.6168	1443.06	107.512
1887.91	25.1561	1887.91	26.4943	1443.79	123.299
1889.38	15.2944	1889.38	60.3054	1444.53	146.168
1890.84	17.7733	1890.84	10.0004	1445.26	163.382
1892.31	29.7305	1892.31	45.1562	1445.99	167.861
1893.77	31.5498	1893.77	38.9978	1446.72	169.73
1895.24	31.0383	1895.24	19.4888	1447.46	139.052
1896.7	31.8912	1896.7	69.3491	1448.19	106.713
1898.17	25.2361	1898.17	96.7913	1448.92	109.705
1899.63	18.3526	1899.63	25.958	1449.65	121.629
1901.1	28.6397	1901.1	7.68512	1450.38	116.384
1902.56	28.6997	1902.56	64.5635	1451.12	106.438
1904.03	26.984	1904.03	86.7275	1451.85	108.095
1905.49	21.6569	1905.49	75.9709	1452.58	111.41
1906.96	21.2617	1906.96	37.1664	1453.31	126.965
1908.42	26.2241	1908.42	17.434	1454.05	151.725
1909.89	18.1678	1909.89	36.8819	1454.78	161.447
1911.36	13.1986	1911.36	52.4556	1455.51	160.817
1912.82	14.3297	1912.82	55.2435	1456.24	167.667
1914.29	22.902	1914.29	42.5538	1456.98	173.558
1915.75	25.1681	1915.75	34.314	1457.71	176.244
1917.22	18.1754	1917.22	75.5147	1458.44	171.005
1918.68	24.442	1918.68	73.6775	1459.17	166.575
1920.15	22.5266	1920.15	76.193	1459.9	163.053
1921.61	18.2462	1921.61	70.5614	1460.64	160.547
1923.08	25.5189	1923.08	72.1875	1461.37	132.839
1924.54	32.3451	1924.54	66.4022	1462.1	92.1006
1926.01	22.3569	1926.01	42.1542	1462.83	95.0835
1927.47	19.2972	1927.47	21.2963	1463.57	122.169
1928.94	27.6717	1928.94	24.2811	1464.3	125.776
1930.4	26.257	1930.4	31.7358	1465.03	118.821
1931.87	18.6669	1931.87	44.6611	1465.76	116.292
1933.33	18.3547	1933.33	45.7137	1466.5	108.177
1934.8	29.5517	1934.8	37.8256	1467.23	99.3352
1936.26	28.0754	1936.26	52.2178	1467.96	111.047
1937.73	16.8206	1937.73	47.9556	1468.69	121.298
1939.19	21.5266	1939.19	38.3242	1469.43	110.299
1940.66	24.7531	1940.66	28.1647	1470.16	97.9486
1942.12	19.1123	1942.12	28.3789	1470.89	104.137
1943.59	29.7606	1943.59	32.385	1471.62	107.456
1945.05	32.3787	1945.05	38.183	1472.35	103.349
1946.52	12.7953	1946.52	43.6578	1473.09	96.8809
1947.99	24.4177	1947.99	71.4384	1473.82	82.8679
1949.45	29.7296	1949.45	51.4991	1474.55	84.3536
1950.92	30.5757	1950.92	42.3939	1475.28	103.088
1952.38	36.045	1952.38	40.1738	1476.02	115.533
1953.85	32.5296	1953.85	28.7706	1476.75	109.809
1955.31	19.9571	1955.31	48.1898	1477.48	88.6199
1956.78	17.3182	1956.78	72.9716	1478.21	81.0508
1958.24	28.9379	1958.24	63.5359	1478.95	95.3658
1959.71	29.6084	1959.71	-2.49677	1479.68	104.446
1961.17	31.0527	1961.17	-14.7479	1480.41	109.436
1962.64	19.7102	1962.64	27.7682	1481.14	117.81
1964.1	16.6042	1964.1	54.2151	1481.87	110.718
1965.57	29.1352	1965.57	37.4954	1482.61	93.4924
1967.03	15.7602	1967.03	40.8036	1483.34	88.8473
1968.5	28.1629	1968.5	78.9459	1484.07	97.5552
1969.96	33.8391	1969.96	44.8126	1484.8	106.796
1971.43	29.379	1971.43	49.2413	1485.54	111.756
1972.89	31.416	1972.89	50.2121	1486.27	124.115
1974.36	28.9705	1974.36	68.8765	1487	135.37
1975.82	34.4622	1975.82	71.963	1487.73	126.524
1977.29	29.6104	1977.29	69.5681	1488.47	112.282
1978.75	33.3285	1978.75	86.9833	1489.2	107.857
1980.22	25.9527	1980.22	68.3945	1489.93	94.0947
1981.68	34.2489	1981.68	25.7237	1490.66	81.5222
1983.15	24.7009	1983.15	30.0898	1491.4	106.734
1984.62	41.058	1984.62	17.6139	1492.13	134.906
1986.08	44.0118	1986.08	16.9918	1492.86	127.772
1987.55	31.0371	1987.55	44.2845	1493.59	112.135
1989.01	21.6832	1989.01	63.275	1494.32	115.313
1990.48	39.2136	1990.48	32.472	1495.06	130.348
1991.94	23.9715	1991.94	37.0452	1495.79	127.692
1993.41	29.9617	1993.41	39.1662	1496.52	107.854
1994.87	31.6623	1994.87	38.9366	1497.25	111.621
1996.34	43.995	1996.34	50.1652	1497.99	135.092
1997.8	27.9567	1997.8	30.9067	1498.72	128.869
1999.27	27.848	1999.27	50.6422	1499.45	89.101
2000.73	43.2024	2000.73	43.3583	1500.18	73.5122
2002.2	28.9924	2002.2	46.5447	1500.92	114.066
2003.66	20.2603	2003.66	41.2109	1501.65	142.287
2005.13	21.6444	2005.13	52.1895	1502.38	112.705
2006.59	35.3448	2006.59	52.0058	1503.11	85.1483
2008.06	39.3564	2008.06	66.5594	1503.84	104.545
2009.52	29.3017	2009.52	77.5638	1504.58	129.903
2010.99	35.5641	2010.99	76.0502	1505.31	142.088
2012.45	27.8414	2012.45	66.1425	1506.04	147.76
2013.92	26.5833	2013.92	57.7916	1506.77	147.046
2015.38	23.8236	2015.38	48.8921	1507.51	141.006
2016.85	29.616	2016.85	34.4302	1508.24	134.122
2018.32	24.3918	2018.32	58.4724	1508.97	134.643
2019.78	29.6836	2019.78	16.775	1509.7	133.773
2021.25	34.158	2021.25	82.9892	1510.44	125.606
2022.71	21.4862	2022.71	46.6912	1511.17	123.801
2024.18	32.8092	2024.18	15.3502	1511.9	131.578
2025.64	33.2907	2025.64	18.4185	1512.63	136.426
2027.11	35.262	2027.11	38.6571	1513.37	142.57
2028.57	24.2965	2028.57	11.953	1514.1	146.641
2030.04	25.9403	2030.04	83.1071	1514.83	147.199
2031.5	22.9024	2031.5	40.222	1515.56	148.535
2032.97	33.8805	2032.97	51.896	1516.29	135.151
2034.43	32.1612	2034.43	73.4995	1517.03	116.187
2035.9	11.4196	2035.9	31.2128	1517.76	139.003
2037.36	18.7864	2037.36	10.8649	1518.49	169.336
2038.83	10.2655	2038.83	63.4742	1519.22	164.185
2040.29	27.7381	2040.29	13.5267	1519.96	150.603
2041.76	28.9112	2041.76	24.0284	1520.69	159.123
2043.22	29.8408	2043.22	25.0902	1521.42	166.411
2044.69	18.6153	2044.69	52.8413	1522.15	152.278
2046.15	13.0686	2046.15	53.576	1522.89	149.032
2047.62	25.071	2047.62	26.4908	1523.62	156.679
2049.08	17.9129	2049.08	44.2858	1524.35	156.25
2050.55	22.7946	2050.55	22.6098	1525.08	157.701
2052.01	10.1489	2052.01	15.5883	1525.81	159.735
2053.48	10.1738	2053.48	13.0622	1526.55	160.126
2054.95	15.8574	2054.95	7.49115	1527.28	163.99
2056.41	10.6375	2056.41	7.47278	1528.01	169.982
2057.88	8.38563	2057.88	56.7017	1528.74	163.543
2059.34	7.79589	2059.34	34.7302	1529.48	151.593
2060.81	16.6158	2060.81	10.4055	1530.21	170.361
2062.27	8.17131	2062.27	32.1399	1530.94	206.345
2063.74	20.3513	2063.74	56.5457	1531.67	218.674
2065.2	18.1799	2065.2	41.5286	1532.41	205.534
2066.67	21.635	2066.67	23.4451	1533.14	183.41
2068.13	17.2335	2068.13	15.9545	1533.87	163.925
2069.6	11.0146	2069.6	52.2707	1534.6	162.464
2071.06	14.8402	2071.06	66.5776	1535.34	188.383
2072.53	18.024	2072.53	44.3372	1536.07	215.311
2073.99	21.653	2073.99	45.7932	1536.8	226.887
2075.46	15.0614	2075.46	70.7575	1537.53	231.59
2076.92	16.0216	2076.92	33.5774	1538.26	229.443
2078.39	8.08827	2078.39	59.7657	1539	230.517
2079.85	14.5067	2079.85	50.2487	1539.73	236.609
2081.32	11.7064	2081.32	11.8234	1540.46	240.21
2082.78	4.90524	2082.78	31.0214	1541.19	219.895
2084.25	4.78245	2084.25	35.7726	1541.93	203.451
2085.71	9.88416	2085.71	66.4648	1542.66	203.828
2087.18	13.5959	2087.18	42.0854	1543.39	205.278
2088.64	14.1349	2088.64	3.87823	1544.12	229.523
2090.11	11.3696	2090.11	15.1845	1544.86	264.163
2091.58	2.89074	2091.58	15.4435	1545.59	256.935
2093.04	11.3732	2093.04	24.2044	1546.32	212.715
2094.51	14.2844	2094.51	43.6852	1547.05	189.363
2095.97	17.2022	2095.97	47.6497	1547.78	184.921
2097.44	17.4776	2097.44	12.4828	1548.52	181.288
2098.9	17.5949	2098.9	13.7662	1549.25	218.319
2100.37	15.0641	2100.37	43.4399	1549.98	259.016
2101.83	9.14316	2101.83	44.8109	1550.71	283.03
2103.3	7.43145	2103.3	24.4374	1551.45	304.519
2104.76	18.0989	2104.76	54.1678	1552.18	297.411
2106.23	21.9168	2106.23	47.7486	1552.91	286.531
2107.69	14.8691	2107.69	19.684	1553.64	278.859
2109.16	19.45	2109.16	28.9871	1554.38	277.492
2110.62	18.4709	2110.62	53.268	1555.11	307.295
2112.09	18.121	2112.09	60.9457	1555.84	340.107
2113.55	13.1456	2113.55	39.2355	1556.57	355.37
2115.02	18.8247	2115.02	36.0426	1557.31	359.648
2116.48	20.4707	2116.48	48.2391	1558.04	361.827
2117.95	17.9998	2117.95	30.1112	1558.77	375.306
2119.41	14.6359	2119.41	45.8854	1559.5	397.405
2120.88	16.0274	2120.88	59.8175	1560.23	414.897
2122.34	14.4468	2122.34	47.5287	1560.97	431.408
2123.81	9.99771	2123.81	25.6969	1561.7	457.399
2125.27	8.292	2125.27	36.8749	1562.43	479.909
2126.74	17.5936	2126.74	50.887	1563.16	489.371
2128.21	14.9235	2128.21	30.3226	1563.9	503.309
2129.67	15.4524	2129.67	43.9811	1564.63	536.031
2131.14	9.61137	2131.14	29.0079	1565.36	568.288
2132.6	8.625	2132.6	16.0588	1566.09	611.147
2134.07	22.0414	2134.07	34.7394	1566.83	659.093
2135.53	21.2911	2135.53	36.2594	1567.56	690.761
2137	21.6859	2137	31.6407	1568.29	706.848
2138.46	13.876	2138.46	17.2694	1569.02	734.857
2139.93	7.0071	2139.93	6.29053	1569.75	785.671
2141.39	12.9057	2141.39	9.35168	1570.49	854.632
2142.86	17.9439	2142.86	12.1171	1571.22	928.134
2144.32	16.5472	2144.32	23.5352	1571.95	1009.4
2145.79	12.0635	2145.79	43.7225	1572.68	1089.29
2147.25	4.19802	2147.25	42.3143	1573.42	1158.86
2148.72	5.92758	2148.72	54.5583	1574.15	1237.11
2150.18	18.1839	2150.18	48.3066	1574.88	1343.38
2151.65	2.70474	2151.65	14.1877	1575.61	1500.83
2153.11	8.80155	2153.11	-4.33612	1576.35	1641.59
2154.58	6.29736	2154.58	31.1082	1577.08	1720.22
2156.04	10.3256	2156.04	30.662	1577.81	1806.73
2157.51	18.8771	2157.51	46.5341	1578.54	1938.35
2158.97	7.94826	2158.97	15.2018	1579.28	2066.87
2160.44	4.15158	2160.44	11.8422	1580.01	2131.31
2161.9	10.7628	2161.9	15.3447	1580.74	2200.63
2163.37	2.64998	2163.37	53.3555	1581.47	2326.82
2164.84	7.50015	2164.84	-4.55798	1582.2	2459.55
2166.3	6.85086	2166.3	12.0493	1582.94	2502.87
2167.77	14.5256	2167.77	28.658	1583.67	2501.84
2169.23	13.0783	2169.23	20.9181	1584.4	2495.7
2170.7	14.0988	2170.7	21.4689	1585.13	2470.84
2172.16	8.54805	2172.16	38.657	1585.87	2486.98
2173.63	10.0286	2173.63	2.91699	1586.6	2573.07
2175.09	7.67808	2175.09	39.6442	1587.33	2614.04
2176.56	11.9337	2176.56	17.1744	1588.06	2553.23
2178.02	-1.43018	2178.02	33.9869	1588.8	2483.24
2179.49	3.09345	2179.49	30.1306	1589.53	2345.24
2180.95	15.6258	2180.95	14.0441	1590.26	2195.19
2182.42	12.7088	2182.42	10.1528	1590.99	2067.54
2183.88	17.964	2183.88	23.8621	1591.72	1949.51
2185.35	5.63361	2185.35	14.3591	1592.46	1836.99
2186.81	8.14644	2186.81	0.83844	1593.19	1717.3
2188.28	13.4827	2188.28	24.2465	1593.92	1544.62
2189.74	13.709	2189.74	23.2624	1594.65	1360.6
2191.21	9.29667	2191.21	41.8269	1595.39	1235.16
2192.67	8.90178	2192.67	49.5401	1596.12	1137.57
2194.14	10.6887	2194.14	30.2582	1596.85	1063.29
2195.6	1.51663	2195.6	40.8388	1597.58	995.545
2197.07	5.55219	2197.07	58.2307	1598.32	913.32
2198.53	8.35218	2198.53	28.6168	1599.05	825.651
2200	9.02709	2200	12.1995	1599.78	757.95
2201.47	11.8542	2201.47	-2.16821	1600.51	709.141
2202.93	4.55124	2202.93	31.8934	1601.24	664.161
2204.4	6.9543	2204.4	38.4882	1601.98	620.084
2205.86	0.52712	2205.86	31.2362	1602.71	570.308
2207.33	7.87869	2207.33	11.655	1603.44	519.111
2208.79	13.4586	2208.79	25.3677	1604.17	473.176
2210.26	4.27521	2210.26	9.14056	1604.91	462.601
2211.72	-3.96282	2211.72	39.7102	1605.64	452.649
2213.19	3.06624	2213.19	4.89948	1606.37	434.084
2214.65	9.9339	2214.65	35.1845	1607.1	415.106
2216.12	13.8897	2216.12	10.4457	1607.84	412.227
2217.58	13.0364	2217.58	25.0496	1608.57	408.696
2219.05	11.9127	2219.05	25.261	1609.3	376.956
2220.51	9.33246	2220.51	23.0932	1610.03	342.805
2221.98	3.48717	2221.98	-0.97864	1610.77	338.153
2223.44	6.61548	2223.44	27.4824	1611.5	347.667
2224.91	10.8047	2224.91	44.9309	1612.23	358.18
2226.37	11.0699	2226.37	47.8452	1612.96	353.422
2227.84	6.47724	2227.84	40.8212	1613.69	334.665
2229.3	10.4215	2229.3	34.9507	1614.43	325.663
2230.77	13.8152	2230.77	21.2031	1615.16	324.806
2232.23	4.53207	2232.23	12.4787	1615.89	316.99
2233.7	-2.239	2233.7	22.674	1616.62	305.999
2235.16	15.77	2235.16	14.6278	1617.36	303.644
2236.63	7.98528	2236.63	9.15106	1618.09	302.161
2238.1	8.51508	2238.1	0.61694	1618.82	284.493
2239.56	8.0127	2239.56	29.3439	1619.55	266.93
2241.03	8.85144	2241.03	27.5218	1620.29	276.78
2242.49	5.9916	2242.49	26.7408	1621.02	290.154
2243.96	8.08749	2243.96	25.0862	1621.75	280.89
2245.42	6.36333	2245.42	20.2983	1622.48	265.224
2246.89	3.98196	2246.89	-4.22131	1623.21	268.377
2248.35	12.4634	2248.35	8.00885	1623.95	280.772
2249.82	9.31689	2249.82	9.03827	1624.68	267.545
2251.28	8.26389	2251.28	-2.73749	1625.41	238.323
2252.75	1.68413	2252.75	5.82727	1626.14	245.86
2254.21	10.6755	2254.21	5.9101	1626.88	275.36
2255.68	12.1994	2255.68	27.8111	1627.61	278.242
2257.14	11.2008	2257.14	2.37573	1628.34	262.801
2258.61	8.08674	2258.61	19.0872	1629.07	244.501
2260.07	9.8076	2260.07	12.122	1629.81	213.589
2261.54	8.49276	2261.54	0.72528	1630.54	196.879
2263	6.36585	2263	40.5756	1631.27	225.709
2264.47	7.27803	2264.47	28.5811	1632	244.604
2265.93	10.8653	2265.93	15.9323	1632.74	216.543
2267.4	4.28916	2267.4	29.4154	1633.47	191.937
2268.86	-1.80775	2268.86	29.4085	1634.2	199.44
2270.33	1.74716	2270.33	14.7175	1634.93	205.893
2271.79	8.42268	2271.79	1.73816	1635.66	178.31
2273.26	2.07288	2273.26	50.2934	1636.4	147.465
2274.73	0.34895	2274.73	6.88342	1637.13	149.878
2276.19	1.06225	2276.19	11.3194	1637.86	160.385
2277.66	6.90693	2277.66	9.97009	1638.59	152.936
2279.12	11.0473	2279.12	13.6718	1639.33	136.519
2280.59	3.08808	2280.59	10.0181	1640.06	130.306
2282.05	11.0086	2282.05	-2.28662	1640.79	131.75
2283.52	5.18157	2283.52	10.0299	1641.52	126.362
2284.98	5.13378	2284.98	33.2781	1642.26	106.374
2286.45	12.8115	2286.45	33.597	1642.99	89.7339
2287.91	12.296	2287.91	27.7316	1643.72	95.4883
2289.38	8.55981	2289.38	1.5459	1644.45	113.809
2290.84	-0.82725	2290.84	15.6481	1645.18	125.497
2292.31	-2.06221	2292.31	29.9676	1645.92	120.584
2293.77	2.51378	2293.77	22.0668	1646.65	104.391
2295.24	2.92019	2295.24	15.8107	1647.38	100.973
2296.7	6.42597	2296.7	23.9153	1648.11	122.941
2298.17	3.5268	2298.17	39.1808	1648.85	132.765
2299.63	3.45942	2299.63	18.9255	1649.58	106.62
2301.1	3.65148	2301.1	-18.0787	1650.31	87.8276
2302.56	8.63457	2302.56	-2.0249	1651.04	97.8434
2304.03	-3.93138	2304.03	-7.41327	1651.78	106.278
2305.49	-2.29757	2305.49	-7.7558	1652.51	91.3989
2306.96	1.53767	2306.96	2.69794	1653.24	73.2844
2308.42	2.28362	2308.42	9.54144	1653.97	67.4811
2309.89	5.45421	2309.89	18.6578	1654.71	65.8162
2311.36	6.68028	2311.36	34.6667	1655.44	97.989
2312.82	1.75763	2312.82	38.7447	1656.17	145.956
2314.29	0.95338	2314.29	9.3877	1656.9	148.811
2315.75	4.79904	2315.75	7.75586	1657.63	125.184
2317.22	6.33186	2317.22	30.6056	1658.37	113.569
2318.68	-1.37184	2318.68	25.0336	1659.1	117.175
2320.15	-3.09876	2320.15	4.58734	1659.83	122.294
2321.61	6.6066	2321.61	33.8351	1660.56	125.407
2323.08	4.0752	2323.08	18.461	1661.3	131.04
2324.54	12.3826	2324.54	17.0756	1662.03	115.511
2326.01	8.00547	2326.01	31.5858	1662.76	104.039
2327.47	15.7625	2327.47	36.9357	1663.49	122.674
2328.94	19.8207	2328.94	61.0267	1664.23	122.569
2330.4	15.4791	2330.4	53.1188	1664.96	93.1548
2331.87	12.7798	2331.87	58.7101	1665.69	77.9271
2333.33	9.58296	2333.33	20.4745	1666.42	93.0868
2334.8	10.533	2334.8	12.3994	1667.15	103.603
2336.26	2.99925	2336.26	34.8793	1667.89	96.0168
2337.73	2.52766	2337.73	28.6709	1668.62	88.9423
2339.19	8.63556	2339.19	4.57214	1669.35	76.8779
2340.66	5.76609	2340.66	5.42334	1670.08	64.2083
2342.12	6.07296	2342.12	20.1197	1670.82	68.4701
2343.59	5.6457	2343.59	23.7095	1671.55	71.816
2345.05	1.76677	2345.05	31.8824	1672.28	90.9828
2346.52	1.43174	2346.52	8.41138	1673.01	121.839
2347.99	5.67729	2347.99	14.6257	1673.75	119.962
2349.45	3.33264	2349.45	9.44171	1674.48	101.56
2350.92	7.40727	2350.92	15.0548	1675.21	83.5634
2352.38	8.94411	2352.38	19.8356	1675.94	57.7437
2353.85	5.88138	2353.85	5.43597	1676.68	57.646
2355.31	-1.56235	2355.31	32.5004	1677.41	87.8229
2356.78	5.08188	2356.78	21.8923	1678.14	94.5421
2358.24	1.81174	2358.24	57.2004	1678.87	68.4719
2359.71	-2.55509	2359.71	35.1271	1679.6	49.8633
2361.17	1.23908	2361.17	36.4192	1680.34	47.9519
2362.64	3.07407	2362.64	44.1503	1681.07	50.4728
2364.1	8.20578	2364.1	35.9016	1681.8	60.0494
2365.57	5.50773	2365.57	44.6428	1682.53	70.5103
2367.03	8.11425	2367.03	14.1483	1683.27	87.2839
2368.5	10.9782	2368.5	1.94708	1684	98.8425
2369.96	5.11323	2369.96	36.4498	1684.73	77.7742
2371.43	8.51646	2371.43	1.39514	1685.46	58.1462
2372.89	-1.13569	2372.89	12.618	1686.2	60.0491
2374.36	-1.42438	2374.36	42.435	1686.93	60.7817
2375.82	-0.07529	2375.82	55.5711	1687.66	62.7111
2377.29	6.7668	2377.29	29.2926	1688.39	69.6699
2378.75	4.23945	2378.75	2.59497	1689.12	72.7915
2380.22	5.47569	2380.22	15.164	1689.86	75.9011
2381.69	1.33358	2381.69	38.0223	1690.59	63.6227
2383.15	-4.00788	2383.15	29.2346	1691.32	37.7314
2384.62	-0.27964	2384.62	36.6295	1692.05	33.8708
2386.08	-1.4736	2386.08	35.3583	1692.79	44.6713
2387.55	-1.67117	2387.55	45.0968	1693.52	46.9298
2389.01	7.33467	2389.01	48.7344	1694.25	54.1445
2390.48	12.5422	2390.48	29.8128	1694.98	64.9734
2391.94	2.29195	2391.94	28.9331	1695.72	62.5752
2393.41	3.90228	2393.41	19.1118	1696.45	53.061
2394.87	12.7754	2394.87	43.605	1697.18	45.6313
2396.34	11.2792	2396.34	-2.36139	1697.91	38.0302
2397.8	4.59015	2397.8	29.972	1698.65	26.2679
2399.27	9.09231	2399.27	21.1111	1699.38	23.6464
2400.73	12.1301	2400.73	26.9639	1700.11	48.8296
2402.2	3.2898	2402.2	55.6193	1700.84	71.6614
2403.66	3.43371	2403.66	33.4493	1701.57	61.311
2405.13	9.39909	2405.13	34.8373	1702.31	46.1073
2406.59	16.3676	2406.59	43.8841	1703.04	46.2823
2408.06	10.4685	2408.06	32.8581	1703.77	54.0953
2409.52	5.30142	2409.52	32.2577	1704.5	75.8854
2410.99	5.0733	2410.99	47.9285	1705.24	95.3304
2412.45	5.72454	2412.45	58.7958	1705.97	71.6196
2413.92	14.8766	2413.92	24.321	1706.7	39.9185
2415.38	9.8514	2415.38	21.7986	1707.43	33.2659
2416.85	12.0344	2416.85	31.4855	1708.17	30.3704
2418.31	15.707	2418.31	28.311	1708.9	1.21472
2419.78	8.39202	2419.78	28.7297	1709.63	-27.1505
2421.25	8.86158	2421.25	37.727	1710.36	-3.13196
2422.71	4.43133	2422.71	54.7031	1711.09	40.6107
2424.18	16.2799	2424.18	42.2362	1711.83	59.5021
2425.64	17.3861	2425.64	26.8531	1712.56	61.181
2427.11	25.89	2427.11	57.0654	1713.29	56.8363
2428.57	18.4768	2428.57	77.7247	1714.02	43.6071
2430.04	17.8308	2430.04	49.721	1714.76	33.4097
2431.5	23.4062	2431.5	111.974	1715.49	27.4006
2432.97	29.5172	2432.97	83.6487	1716.22	23.3488
2434.43	41.0274	2434.43	60.8766	1716.95	24.0675
2435.9	49.2672	2435.9	57.3632	1717.69	17.7429
2437.36	45.1107	2437.36	84.4935	1718.42	20.8425
2438.83	53.0235	2438.83	66.735	1719.15	28.0398
2440.29	60.8493	2440.29	71.422	1719.88	18.3434
2441.76	64.4655	2441.76	85.6632	1720.62	10.8356
2443.22	76.8171	2443.22	72.8126	1721.35	32.1705
2444.69	84.6075	2444.69	76.1595	1722.08	51.3649
2446.15	90.849	2446.15	75.7857	1722.81	29.0145
2447.62	100.169	2447.62	116.505	1723.54	5.27161
2449.08	107.35	2449.08	110.152	1724.28	-0.86804
2450.55	116.095	2450.55	155.81	1725.01	-7.37366
2452.01	115.088	2452.01	123.109	1725.74	12.0604
2453.48	126.386	2453.48	128.011	1726.47	37.101
2454.95	116.278	2454.95	88.2161	1727.21	33.9799
2456.41	103.48	2456.41	108.421	1727.94	28.6765
2457.88	103.463	2457.88	123.59	1728.67	27.4393
2459.34	97.4721	2459.34	139.355	1729.4	11.5514
2460.81	96.2316	2460.81	113.048	1730.14	0.01733
2462.27	89.8335	2462.27	125.323	1730.87	5.79443
2463.74	83.9931	2463.74	102.341	1731.6	15.3782
2465.2	76.9425	2465.2	74.7645	1732.33	22.1195
2466.67	82.6362	2466.67	102.595	1733.06	19.0905
2468.13	89.2635	2468.13	86.5906	1733.8	8
2469.6	81.9111	2469.6	82.2026	1734.53	7.72266
2471.06	76.3269	2471.06	107.452	1735.26	40.7439
2472.53	68.9586	2472.53	82.6064	1735.99	66.369
2473.99	68.8062	2473.99	96.4641	1736.73	66.6038
2475.46	49.2279	2475.46	54.5083	1737.46	68.2137
2476.92	66.246	2476.92	69.0135	1738.19	34.9247
2478.39	54.0303	2478.39	82.511	1738.92	2.19556
2479.85	56.4114	2479.85	75.9897	1739.66	13.0458
2481.32	54.1836	2481.32	87.7263	1740.39	26.1703
2482.78	44.9472	2482.78	66.4662	1741.12	9.39832
2484.25	54.0987	2484.25	52.7611	1741.85	-9.6449
2485.71	48.3843	2485.71	77.3132	1742.59	8.22241
2487.18	50.8653	2487.18	51.3461	1743.32	29.9785
2488.64	39.6624	2488.64	74.0587	1744.05	18.0947
2490.11	39.8151	2490.11	84.6715	1744.78	4.08716
2491.58	42.5391	2491.58	77.3799	1745.51	29.8228
2493.04	46.5132	2493.04	80.36	1746.25	66.2339
2494.51	42.987	2494.51	67.796	1746.98	57.1953
2495.97	35.6838	2495.97	44.8743	1747.71	28.6978
2497.44	27.1902	2497.44	43.2601	1748.44	11.8456
2498.9	27.3662	2498.9	46.9063	1749.18	5.08765
2500.37	24.7753	2500.37	66.2476	1749.91	9.9458
2501.83	31.7844	2501.83	84.5608	1750.64	15.4907
2503.3	35.334	2503.3	41.053	1751.37	37.2731
2504.76	30.7338	2504.76	58.2606	1752.11	80.5031
2506.23	17.5724	2506.23	87.8677	1752.84	98.6235
2507.69	27.0484	2507.69	74.4855	1753.57	76.6245
2509.16	22.8227	2509.16	69.5126	1754.3	63.6826
2510.62	18.6939	2510.62	41.2484	1755.03	85.3856
2512.09	17.7872	2512.09	54.2968	1755.77	102.936
2513.55	17.6806	2513.55	70.3062	1756.5	95.6768
2515.02	25.3359	2515.02	67.3411	1757.23	84.4269
2516.48	19.6504	2516.48	67.6473	1757.96	53.7146
2517.95	20.1333	2517.95	50.7924	1758.7	26.8073
2519.41	22.368	2519.41	50.1629	1759.43	24.6185
2520.88	20.866	2520.88	33.8075	1760.16	25.061
2522.34	21.7767	2522.34	56.8983	1760.89	32.2805
2523.81	17.9281	2523.81	84.9709	1761.63	39.1458
2525.27	25.2222	2525.27	73.351	1762.36	53.7395
2526.74	19.7704	2526.74	42.4953	1763.09	67.1813
2528.21	22.0829	2528.21	91.8214	1763.82	70.4512
2529.67	19.1368	2529.67	84.4814	1764.56	74.7489
2531.14	22.4734	2531.14	19.6794	1765.29	63.0773
2532.6	22.0622	2532.6	24.4498	1766.02	46.8757
2534.07	15.9672	2534.07	64.2192	1766.75	44.5695
2535.53	7.02273	2535.53	87.446	1767.48	46.7332
2537	20.3962	2537	53.0717	1768.22	45.9233
2538.46	22.8158	2538.46	52.6139	1768.95	38.3994
2539.93	17.1291	2539.93	36.1427	1769.68	39.423
2541.39	12.1601	2541.39	16.617	1770.41	47.6388
2542.86	10.4599	2542.86	31.1673	1771.15	58.4751
2544.32	7.21419	2544.32	17.1023	1771.88	74.683
2545.79	17.4709	2545.79	56.334	1772.61	79.238
2547.25	18.3159	2547.25	82.9967	1773.34	67.356
2548.72	24.1857	2548.72	65.6152	1774.08	58.4102
2550.18	24.1533	2550.18	39.8292	1774.81	52.0968
2551.65	18.0671	2551.65	9.49188	1775.54	49.5173
2553.11	15.5791	2553.11	72.0367	1776.27	69.1229
2554.58	21.6117	2554.58	57.3335	1777	83.996
2556.04	20.3374	2556.04	97.5814	1777.74	72.1077
2557.51	14.0031	2557.51	69.2122	1778.47	69.4828
2558.97	13.0006	2558.97	64.5084	1779.2	72.8571
2560.44	11.6665	2560.44	63.6451	1779.93	67.2917
2561.9	12.8764	2561.9	55.8241	1780.67	66.7898
2563.37	23.1705	2563.37	67.2203	1781.4	66.02
2564.84	14.5415	2564.84	28.3028	1782.13	39.8208
2566.3	9.72981	2566.3	57.2927	1782.86	17.6948
2567.77	27.559	2567.77	64.1318	1783.6	65.9877
2569.23	30.6819	2569.23	11.7006	1784.33	111.705
2570.7	21.5806	2570.7	33.1412	1785.06	84.9094
2572.16	29.5442	2572.16	46.2719	1785.79	52.2136
2573.63	19.5938	2573.63	55.1581	1786.53	31.6143
2575.09	14.8753	2575.09	108.547	1787.26	16.1871
2576.56	29.6789	2576.56	57.3636	1787.99	55.541
2578.02	21.7792	2578.02	81.0244	1788.72	101.925
2579.49	23.8823	2579.49	84.1551	1789.45	60.6537
2580.95	24.9546	2580.95	76.9162	1790.19	1.67505
2582.42	38.1564	2582.42	29.0002	1790.92	21.6616
2583.88	35.7615	2583.88	25.3623	1791.65	56.5887
2585.35	34.1772	2585.35	63.4388	1792.38	40.077
2586.81	34.656	2586.81	78.4672	1793.12	11.6587
2588.28	27.5355	2588.28	97.4478	1793.85	36.6172
2589.74	31.6851	2589.74	93.4731	1794.58	81.9946
2591.21	34.3896	2591.21	96.2125	1795.31	79.0753
2592.67	32.7927	2592.67	60.0386	1796.05	47.9771
2594.14	46.7127	2594.14	92.486	1796.78	49.1105
2595.6	53.8164	2595.6	122.953	1797.51	76.0461
2597.07	46.5498	2597.07	116.113	1798.24	94.7229
2598.53	48.2148	2598.53	76.2993	1798.97	104.174
2600	54.7479	2600	95.629	1799.71	94.2635
2601.47	53.7138	2601.47	88.6362	1800.44	62.9036
2602.93	60.5301	2602.93	95.4099	1801.17	60.3774
2604.4	67.2999	2604.4	127.927	1801.9	93.6442
2605.86	69.4116	2605.86	112.705	1802.64	106.646
2607.33	66.6843	2607.33	133.714	1803.37	94.4578
2608.79	63.5943	2608.79	136.277	1804.1	86.6616
2610.26	68.4318	2610.26	141.76	1804.83	72.5406
2611.72	78.0681	2611.72	186.945	1805.57	55.5549
2613.19	86.3475	2613.19	186.921	1806.3	37.5271
2614.65	105.05	2614.65	164.703	1807.03	17.6986
2616.12	99.7143	2616.12	194.985	1807.76	12.0834
2617.58	126.717	2617.58	168.832	1808.5	14.7312
2619.05	120.081	2619.05	179.564	1809.23	38.9824
2620.51	121.385	2620.51	199.503	1809.96	58.7352
2621.98	142.17	2621.98	218.279	1810.69	51.1602
2623.44	152.747	2623.44	221.907	1811.42	44.5529
2624.91	167.209	2624.91	239.801	1812.16	50.0476
2626.37	182.504	2626.37	251.533	1812.89	54.6804
2627.84	182.719	2627.84	241.052	1813.62	61.8354
2629.3	193.986	2629.3	255.598	1814.35	71.8829
2630.77	223.896	2630.77	299.112	1815.09	85.6038
2632.23	251.032	2632.23	280.304	1815.82	97.2303
2633.7	267.149	2633.7	326.099	1816.55	68.2501
2635.16	320.202	2635.16	336.735	1817.28	33.64
2636.63	339.372	2636.63	389.467	1818.02	26.151
2638.1	383.526	2638.1	382.469	1818.75	25.6414
2639.56	409.365	2639.56	358.028	1819.48	30.1945
2641.03	460.929	2641.03	370.907	1820.21	36.4996
2642.49	512.328	2642.49	450.747	1820.94	33.2316
2643.96	544.41	2643.96	458.76	1821.68	28.0914
2645.42	633.516	2645.42	461.427	1822.41	43.6875
2646.89	703.353	2646.89	485.338	1823.14	58.0328
2648.35	777.99	2648.35	562.367	1823.87	42.6763
2649.82	870.045	2649.82	599.021	1824.61	26.536
2651.28	964.239	2651.28	651.987	1825.34	37.1989
2652.75	1095.57	2652.75	634.209	1826.07	58.8698
2654.21	1220.3	2654.21	658.53	1826.8	70.8931
2655.68	1318.68	2655.68	676.054	1827.54	68.915
2657.14	1471.01	2657.14	765.212	1828.27	73.7332
2658.61	1638.45	2658.61	784.202	1829	89.0609
2660.07	1784.43	2660.07	789.131	1829.73	87.234
2661.54	1976.03	2661.54	895.011	1830.47	63.5579
2663	2179.78	2663	937.69	1831.2	44.3147
2664.47	2333.26	2664.47	993.125	1831.93	41.3464
2665.93	2452.04	2665.93	1024.8	1832.66	47.1724
2667.4	2567.21	2667.4	1102.49	1833.39	57.3855
2668.86	2661.29	2668.86	1168.75	1834.13	57.3424
2670.33	2733.14	2670.33	1300.6	1834.86	34.8724
2671.79	2736.99	2671.79	1299.14	1835.59	18.343
2673.26	2789.4	2673.26	1408.58	1836.32	14.6538
2674.73	2776.66	2674.73	1499.55	1837.06	10.9323
2676.19	2755.19	2676.19	1621.18	1837.79	28.6084
2677.66	2704.34	2677.66	1671.29	1838.52	45.8029
2679.12	2573.01	2679.12	1733.42	1839.25	45.9286
2680.59	2443.28	2680.59	1834.96	1839.99	45.3813
2682.05	2289.96	2682.05	1897.19	1840.72	66.0094
2683.52	2106.71	2683.52	1963.45	1841.45	87.5063
2684.98	1946.22	2684.98	1997.48	1842.18	56.7032
2686.45	1748.71	2686.45	2007.41	1842.91	18.7672
2687.91	1559.47	2687.91	2158.95	1843.65	29.1464
2689.38	1447.73	2689.38	2120.82	1844.38	49.697
2690.84	1282.41	2690.84	2241.51	1845.11	51.0814
2692.31	1151.09	2692.31	2194.07	1845.84	47.4856
2693.77	1032.14	2693.77	2138.79	1846.58	62.8759
2695.24	935.253	2695.24	2147.31	1847.31	79.6982
2696.7	850.803	2696.7	2098.16	1848.04	94.9486
2698.17	741.372	2698.17	2029.21	1848.77	110.815
2699.63	672.735	2699.63	1949.28	1849.51	87.9967
2701.1	611.331	2701.1	1849.68	1850.24	58.1533
2702.56	545.781	2702.56	1851.14	1850.97	46.3342
2704.03	468.648	2704.03	1767.9	1851.7	31.3907
2705.49	426.483	2705.49	1734.3	1852.44	35.1848
2706.96	419.493	2706.96	1617.02	1853.17	55.4653
2708.42	342.24	2708.42	1537.83	1853.9	51.9231
2709.89	333.513	2709.89	1419.48	1854.63	28.4194
2711.36	304.692	2711.36	1293.9	1855.36	34.6573
2712.82	291.871	2712.82	1271.3	1856.1	63.0148
2714.29	260.233	2714.29	1177.11	1856.83	59.5322
2715.75	225.562	2715.75	1116.65	1857.56	42.6344
2717.22	225.383	2717.22	1060.88	1858.29	55.1976
2718.68	208.451	2718.68	939.945	1859.03	86.4752
2720.15	192.285	2720.15	924.044	1859.76	92.7217
2721.61	170.968	2721.61	914.985	1860.49	76.7649
2723.08	159.582	2723.08	848.105	1861.22	67.2327
2724.54	148.395	2724.54	745.4	1861.96	59.8562
2726.01	149.9	2726.01	720.593	1862.69	57.0933
2727.47	127.403	2727.47	668.772	1863.42	57.064
2728.94	122.582	2728.94	645.593	1864.15	67.2579
2730.4	120.225	2730.4	593.266	1864.88	102.984
2731.87	117.513	2731.87	579.061	1865.62	120.289
2733.33	104.082	2733.33	520.126	1866.35	79.61
2734.8	96.5814	2734.8	471.929	1867.08	49.616
2736.26	94.1886	2736.26	435.809	1867.81	65.0248
2737.73	89.115	2737.73	474.241	1868.55	75.4622
2739.19	83.0271	2739.19	367.392	1869.28	81.5483
2740.66	78.4206	2740.66	368.766	1870.01	85.6807
2742.12	76.8237	2742.12	338.006	1870.74	61.3805
2743.59	83.4645	2743.59	346.097	1871.48	41.6323
2745.05	71.0853	2745.05	329.733	1872.21	30.8879
2746.52	76.8198	2746.52	319.827	1872.94	19.0715
2747.99	70.3251	2747.99	336.934	1873.67	42.7434
2749.45	57.3396	2749.45	254.598	1874.41	69.5282
2750.92	56.919	2750.92	221.554	1875.14	75.407
2752.38	55.0992	2752.38	264.555	1875.87	77.3007
2753.85	54.9378	2753.85	231.591	1876.6	66.5283
2755.31	54.0291	2755.31	266.089	1877.33	55.6256
2756.78	58.4034	2756.78	215.591	1878.07	81.3147
2758.24	46.164	2758.24	242.081	1878.8	112.739
2759.71	47.2791	2759.71	189.471	1879.53	108.242
2761.17	47.8701	2761.17	141.621	1880.26	95.9626
2762.64	48.0597	2762.64	189.993	1881	83.5553
2764.1	43.7601	2764.1	183.158	1881.73	70.7012
2765.57	44.5515	2765.57	185.132	1882.46	67.3658
2767.03	53.5563	2767.03	143.296	1883.19	69.5275
2768.5	42.5028	2768.5	149.294	1883.93	83.4768
2769.96	45.7548	2769.96	120.893	1884.66	93.736
2771.43	45.8157	2771.43	150.184	1885.39	88.7246
2772.89	25.0005	2772.89	171.537	1886.12	86.4652
2774.36	38.1216	2774.36	152.502	1886.85	75.3601
2775.82	38.7537	2775.82	72.2557	1887.59	59.6075
2777.29	30.2955	2777.29	120.111	1888.32	66.3198
2778.75	32.6715	2778.75	134.003	1889.05	78.8108
2780.22	33.9774	2780.22	150.055	1889.78	90.1465
2781.69	33.2184	2781.69	123.162	1890.52	99.1849
2783.15	37.6299	2783.15	150.709	1891.25	98.8311
2784.62	38.3814	2784.62	77.092	1891.98	98.7897
2786.08	29.6901	2786.08	94.0135	1892.71	82.6171
2787.55	25.8209	2787.55	95.7841	1893.45	59.9774
2789.01	35.6052	2789.01	103.734	1894.18	71.6444
2790.48	35.6304	2790.48	101.798	1894.91	94.2288
2791.94	24.1015	2791.94	146.017	1895.64	99.5739
2793.41	20.0997	2793.41	116.658	1896.38	99.2856
2794.87	29.6175	2794.87	118.454	1897.11	110.725
2796.34	34.6818	2796.34	98.4726	1897.84	137.253
2797.8	30.2988	2797.8	77.9948	1898.57	129.017
2799.27	20.5088	2799.27	61.3187	1899.3	83.7124
2800.73	17.3529	2800.73	61.4708	1900.04	68.5679
2802.2	19.6979	2802.2	62.7192	1900.77	77.3645
2803.66	37.7394	2803.66	76.1468	1901.5	77.2803
2805.13	24.4653	2805.13	50.3987	1902.23	74.0363
2806.59	22.7702	2806.59	37.7426	1902.97	76.8082
2808.06	22.2332	2808.06	45.4245	1903.7	82.9115
2809.52	26.9101	2809.52	71.2234	1904.43	85.8855
2810.99	22.5718	2810.99	59.9852	1905.16	101.847
2812.45	23.6474	2812.45	50.8076	1905.9	115.913
2813.92	24.3728	2813.92	16.9628	1906.63	97.3942
2815.38	16.8694	2815.38	67.9723	1907.36	74.3643
2816.85	19.1214	2816.85	52.8955	1908.09	73.5811
2818.31	4.78719	2818.31	87.0221	1908.82	78.5564
2819.78	12.0903	2819.78	56.8501	1909.56	77.2788
2821.25	22.4283	2821.25	44.5439	1910.29	72.5607
2822.71	23.1894	2822.71	29.9694	1911.02	68.8187
2824.18	26.0933	2824.18	37.0425	1911.75	73.5062
2825.64	21.1285	2825.64	74.1178	1912.49	89.9541
2827.11	16.5246	2827.11	58.9217	1913.22	96.0221
2828.57	25.425	2828.57	3.84656	1913.95	72.0649
2830.04	17.9486	2830.04	47.7851	1914.68	53.8112
2831.5	23.307	2831.5	39.686	1915.42	52.7314
2832.97	23.3455	2832.97	82.0386	1916.15	52.2894
2834.43	25.1192	2834.43	70.4855	1916.88	74.381
2835.9	15.3101	2835.9	44.9976	1917.61	97.4948
2837.36	13.6166	2837.36	76.4885	1918.34	81.7175
2838.83	17.794	2838.83	68.0721	1919.08	61.7734
2840.29	18.4581	2840.29	61.9664	1919.81	64.1918
2841.76	17.7756	2841.76	131.709	1920.54	68.5463
2843.22	20.6243	2843.22	77.6785	1921.27	78.7615
2844.69	17.855	2844.69	52.0868	1922.01	89.5466
2846.15	14.0845	2846.15	45.8183	1922.74	69.9755
2847.62	12.1324	2847.62	75.6543	1923.47	48.1595
2849.08	23.7261	2849.08	73.8723	1924.2	53.2256
2850.55	16.2077	2850.55	64.6437	1924.94	58.3304
2852.01	16.0872	2852.01	68.94	1925.67	60.8337
2853.48	21.5536	2853.48	50.4347	1926.4	67.8209
2854.95	16.2241	2854.95	48.8408	1927.13	72.7756
2856.41	15.8208	2856.41	52.5876	1927.87	72.0383
2857.88	24.4652	2857.88	76.8188	1928.6	77.097
2859.34	27.2213	2859.34	62.6215	1929.33	88.5846
2860.81	17.5762	2860.81	31.5819	1930.06	66.0514
2862.27	16.8901	2862.27	28.4985	1930.79	35.6237
2863.74	19.3504	2863.74	53.924	1931.53	64.4031
2865.2	16.0621	2865.2	60.1888	1932.26	97.4515
2866.67	16.7702	2866.67	59.7459	1932.99	65.6388
2868.13	16.1953	2868.13	53.9712	1933.72	31.4895
2869.6	25.1498	2869.6	58.0575	1934.46	53.5841
2871.06	17.5934	2871.06	82.5955	1935.19	84.8998
2872.53	15.8852	2872.53	42.5958	1935.92	81.655
2873.99	19.0952	2873.99	6.74469	1936.65	62.0776
2875.46	12.5519	2875.46	23.5261	1937.39	45.2756
2876.92	15.8792	2876.92	23.8712	1938.12	38.7965
2878.39	17.7385	2878.39	52.3286	1938.85	62.4512
2879.85	20.945	2879.85	53.8177	1939.58	91.0787
2881.32	14.122	2881.32	-2.45697	1940.31	77.2961
2882.78	11.1223	2882.78	41.0187	1941.05	50.29
2884.25	13.8467	2884.25	24.2233	1941.78	54.5396
2885.71	19.9077	2885.71	44.4915	1942.51	69.5699
2887.18	23.6688	2887.18	47.3618	1943.24	73.9329
2888.64	17.8574	2888.64	14.165	1943.98	69.9124
2890.11	17.9783	2890.11	47.9559	1944.71	57.7684
2891.58	19.2044	2891.58	38.0461	1945.44	49.0562
2893.04	29.5889	2893.04	69.9915	1946.17	51.3324
2894.51	12.6877	2894.51	70.1007	1946.91	57.4653
2895.97	12.1862	2895.97	36.2875	1947.64	70.7504
2897.44	12.4034	2897.44	55.6378	1948.37	86.2893
2898.9	20.0104	2898.9	33.387	1949.1	71.9058
2900.37	11.1905	2900.37	54.5226	1949.84	45.3644
2901.83	15.8484	2901.83	30.9122	1950.57	57.7328
2903.3	18.9198	2903.3	38.6897	1951.3	85.4073
2904.76	18.7723	2904.76	1.79651	1952.03	85.3668
2906.23	25.2644	2906.23	44.7022	1952.76	66.2615
2907.69	22.6685	2907.69	50.7567	1953.5	51.2102
2909.16	11.9248	2909.16	78.7629	1954.23	42.4902
2910.62	13.977	2910.62	57.7648	1954.96	36.1069
2912.09	15.4939	2912.09	37.3979	1955.69	39.5186
2913.55	11.8187	2913.55	64.4756	1956.43	47.4984
2915.02	17.4418	2915.02	50.9405	1957.16	47.4418
2916.48	19.2221	2916.48	42.8693	1957.89	41.3798
2917.95	21.8221	2917.95	20.9637	1958.62	34.3845
2919.41	18.8852	2919.41	54.2656	1959.36	33.5436
2920.88	13.9819	2920.88	27.5474	1960.09	48.6061
2922.34	13.0698	2922.34	21.3768	1960.82	62.0872
2923.81	10.9365	2923.81	21.409	1961.55	58.559
2925.27	18.8136	2925.27	32.0347	1962.28	53.9525
2926.74	17.4215	2926.74	25.67	1963.02	56.6227
2928.21	6.84813	2928.21	32.1852	1963.75	63.7548
2929.67	18.5187	2929.67	86.7177	1964.48	76.5925
2931.14	19.7407	2931.14	39.6399	1965.21	80.9866
2932.6	17.1494	2932.6	41.1804	1965.95	72.4961
2934.07	10.5005	2934.07	27.0546	1966.68	64.2238
2935.53	24.3331	2935.53	38.7842	1967.41	61.9329
2937	18.1864	2937	17.1589	1968.14	66.6533
2938.46	13.4195	2938.46	25.2012	1968.88	61.3833
2939.93	15.7353	2939.93	23.3325	1969.61	55.7286
2941.39	14.7241	2941.39	48.3533	1970.34	64.1074
2942.86	7.84707	2942.86	37.337	1971.07	68.4967
2944.32	15.7332	2944.32	72.2629	1971.81	58.5098
2945.79	9.32865	2945.79	23.8691	1972.54	49.9968
2947.25	20.6707	2947.25	16.201	1973.27	52.6678
2948.72	15.5019	2948.72	42.7977	1974	57.9839
2950.18	9.80706	2950.18	24.3714	1974.73	81.7603
2951.65	11.3	2951.65	51.7111	1975.47	102.099
2953.11	17.6871	2953.11	56.1813	1976.2	103.529
2954.58	13.7872	2954.58	62.7672	1976.93	102.155
2956.04	11.9864	2956.04	54.1525	1977.66	74.277
2957.51	12.1527	2957.51	89.7297	1978.4	46.0869
2958.97	12.2304	2958.97	25.3357	1979.13	47.0211
2960.44	10.5416	2960.44	66.7863	1979.86	52.4528
2961.9	9.06015	2961.9	12.0891	1980.59	62.3308
2963.37	14.4977	2963.37	18.2928	1981.33	73.4769
2964.84	15.1379	2964.84	23.3108	1982.06	66.9536
2966.3	18.5956	2966.3	13.0849	1982.79	58.3668
2967.77	8.09301	2967.77	35.1962	1983.52	60.2937
2969.23	6.03405	2969.23	-3.56421	1984.25	56.3812
2970.7	-1.50116	2970.7	10.8151	1984.99	45.6296
2972.16	2.36197	2972.16	25.8127	1985.72	39.9723
2973.63	10.8052	2973.63	31.4161	1986.45	46.8721
2975.09	15.7415	2975.09	25.1072	1987.18	64.4902
2976.56	3.30843	2976.56	8.8316	1987.92	99.4916
2978.02	18.5307	2978.02	33.6207	1988.65	114.912
2979.49	14.0281	2979.49	27.2944	1989.38	55.0619
2980.95	-3.58017	2980.95	29.331	1990.11	9.49524
2982.42	6.18195	2982.42	42.4721	1990.85	39.8514
2983.88	11.3356	2983.88	37.9856	1991.58	66.1263
2985.35	3.06117	2985.35	-5.08551	1992.31	66.9987
2986.81	11.354	2986.81	4.79376	1993.04	68.5944
2988.28	7.50504	2988.28	22.1208	1993.78	79.6964
2989.74	10.6349	2989.74	6.05444	1994.51	84.0857
2991.21	8.61747	2991.21	22.1947	1995.24	64.7773
2992.67	4.26087	2992.67	-6.21021	1995.97	56.1006
2994.14	-0.43127	2994.14	1.08618	1996.7	59.228
2995.6	5.99154	2995.6	25.3522	1997.44	58.2571
2997.07	19.8239	2997.07	51.7358	1998.17	68.3843
2998.53	2.28889	2998.53	24.0793	1998.9	73.995
3000	1.00654	3000	6.62994	1999.63	72.2876
				2000.37	77.5468
				2001.1	90.567
				2001.83	96.0632
				2002.56	91.7098
				2003.3	91.9141
				2004.03	90.9459
				2004.76	87.6957
				2005.49	58.6379
				2006.22	29.2382
				2006.96	44.7428
				2007.69	67.1509
				2008.42	78.161
				2009.15	84.1179
				2009.89	104.756
				2010.62	126.875
				2011.35	97.616
				2012.08	60.3151
				2012.82	47.2769
				2013.55	49.558
				2014.28	102.149
				2015.01	143.837
				2015.75	101.208
				2016.48	57.4857
				2017.21	37.4034
				2017.94	22.0175
				2018.67	50.5944
				2019.41	77.7062
				2020.14	53.4694
				2020.87	30.8234
				2021.6	59.1117
				2022.34	87.6725
				2023.07	82.5627
				2023.8	76.1471
				2024.53	70.8478
				2025.27	64.2473
				2026	59.2892
				2026.73	55.317
				2027.46	57.5969
				2028.19	58.6937
				2028.93	56.7311
				2029.66	63.7723
				2030.39	107.177
				2031.12	141.976
				2031.86	119.557
				2032.59	96.5627
				2033.32	67.467
				2034.05	35.1782
				2034.79	32.2214
				2035.52	38.8948
				2036.25	62.6187
				2036.98	82.1254
				2037.72	66.6989
				2038.45	51.7192
				2039.18	41.4531
				2039.91	30.4803
				2040.64	50.9957
				2041.38	73.1605
				2042.11	69.2014
				2042.84	63.1935
				2043.57	45.3601
				2044.31	26.739
				2045.04	46.1521
				2045.77	67.5681
				2046.5	48.2974
				2047.24	26.7712
				2047.97	32.1864
				2048.7	42.9869
				2049.43	48.2596
				2050.16	49.057
				2050.9	45.3866
				2051.63	43.7258
				2052.36	72.2994
				2053.09	101.177
				2053.83	81.369
				2054.56	66.6818
				2055.29	91.4703
				2056.02	99.4401
				2056.76	37.0026
				2057.49	-9.03149
				2058.22	35.0398
				2058.95	73.8416
				2059.69	67.1118
				2060.42	58.0389
				2061.15	53.1727
				2061.88	54.0961
				2062.61	54.1953
				2063.35	52.1309
				2064.08	56.0737
				2064.81	54.4081
				2065.54	50.8469
				2066.28	53.4503
				2067.01	55.8116
				2067.74	55.2527
				2068.47	41.2382
				2069.21	29.8262
				2069.94	45.9135
				2070.67	62.1779
				2071.4	58.0647
				2072.13	47.9817
				2072.87	36.663
				2073.6	31.4392
				2074.33	15.3188
				2075.06	-4.31372
				2075.8	-6.70984
				2076.53	1.23438
				2077.26	31.5696
				2077.99	51.3865
				2078.73	41.9136
				2079.46	37.0281
				2080.19	45.0469
				2080.92	50.7339
				2081.66	36.4282
				2082.39	16.4924
				2083.12	16.9216
				2083.85	27.2648
				2084.58	31.8744
				2085.32	39.8395
				2086.05	47.0529
				2086.78	40.8071
				2087.51	28.7244
				2088.25	30.01
				2088.98	36.2549
				2089.71	31.109
				2090.44	31.0527
				2091.18	32.2083
				2091.91	21.9666
				2092.64	25.3591
				2093.37	42.5157
				2094.1	57.3356
				2094.84	79.2065
				2095.57	91.309
				2096.3	85.7748
				2097.03	81.9789
				2097.77	90.6135
				2098.5	101.829
				2099.23	91.6165
				2099.96	65.222
				2100.7	37.3008
				2101.43	25.433
				2102.16	25.0446
				2102.89	30.4415
				2103.63	51.7281
				2104.36	62.2062
				2105.09	51.1746
				2105.82	55.5911
				2106.55	76.8591
				2107.29	75.9214
				2108.02	52.0085
				2108.75	52.1749
				2109.48	83.2666
				2110.22	91.989
				2110.95	77.6908
				2111.68	69.1501
				2112.41	62.3829
				2113.15	55.5525
				2113.88	50.2007
				2114.61	67.3037
				2115.34	98.9612
				2116.07	89.3199
				2116.81	56.1982
				2117.54	48.8574
				2118.27	47.999
				2119	45.38
				2119.74	53.5497
				2120.47	44.1433
				2121.2	24.0161
				2121.93	33.1455
				2122.67	51.5331
				2123.4	48.9199
				2124.13	43.7408
				2124.86	58.3068
				2125.59	66.7927
				2126.33	65.8618
				2127.06	75.2771
				2127.79	83.3792
				2128.52	82.7583
				2129.26	71.4578
				2129.99	58.0079
				2130.72	63.6594
				2131.45	77.3107
				2132.19	72.6732
				2132.92	66.7074
				2133.65	66.7173
				2134.38	65.0143
				2135.12	47.3354
				2135.85	27.6667
				2136.58	46.1842
				2137.31	64.9006
				2138.04	64.1843
				2138.78	72.9921
				2139.51	88.7493
				2140.24	106.822
				2140.97	107.234
				2141.71	85.8262
				2142.44	64.7163
				2143.17	58.2709
				2143.9	64.4736
				2144.64	73.2283
				2145.37	68.9183
				2146.1	59.7294
				2146.83	71.989
				2147.56	79.2869
				2148.3	63.1475
				2149.03	56.4142
				2149.76	66.8783
				2150.49	63.7407
				2151.23	41.0951
				2151.96	30.0898
				2152.69	27.4956
				2153.42	22.7794
				2154.16	22.9918
				2154.89	24.7805
				2155.62	26.1924
				2156.35	31.0795
				2157.09	41.7035
				2157.82	48.7402
				2158.55	50.158
				2159.28	54.6698
				2160.01	60.3959
				2160.75	58.1392
				2161.48	48.4768
				2162.21	45.021
				2162.94	51.4966
				2163.68	63.8916
				2164.41	78.6006
				2165.14	71.7915
				2165.87	47.2581
				2166.61	33.6563
				2167.34	22.932
				2168.07	15.5637
				2168.8	21.3052
				2169.53	37.076
				2170.27	54.4056
				2171	59.5452
				2171.73	52.8922
				2172.46	54.6379
				2173.2	63.4902
				2173.93	53.6116
				2174.66	33.6696
				2175.39	14.7764
				2176.13	5.88721
				2176.86	11.2421
				2177.59	17.4712
				2178.32	38.4805
				2179.06	49.6217
				2179.79	47.0791
				2180.52	63.7321
				2181.25	72.2886
				2181.98	53.0194
				2182.72	18.2075
				2183.45	-0.13342
				2184.18	9.33264
				2184.91	18.4869
				2185.65	38.3094
				2186.38	58.1538
				2187.11	25.3552
				2187.84	-6.72437
				2188.58	16.1443
				2189.31	29.9872
				2190.04	23.0231
				2190.77	34.1248
				2191.5	46.2985
				2192.24	38.2677
				2192.97	31.0807
				2193.7	38.8711
				2194.43	45.7041
				2195.17	36.0089
				2195.9	13.7622
				2196.63	8.0918
				2197.36	15.593
				2198.1	12.1663
				2198.83	0.32605
				2199.56	-15.2524
				2200.29	-23.3717
				2201.03	-8.27063
				2201.76	16.8693
				2202.49	38.1382
				2203.22	48.9191
				2203.95	42.8177
				2204.69	32.1404
				2205.42	27.057
				2206.15	29.3099
				2206.88	29.8761
				2207.62	29.0768
				2208.35	33.6244
				2209.08	30.52
				2209.81	22.2424
				2210.55	28.6007
				2211.28	42.684
				2212.01	39.8855
				2212.74	34.9327
				2213.47	34.2892
				2214.21	15.9674
				2214.94	4.27686
				2215.67	17.8168
				2216.4	29.8284
				2217.14	19.0315
				2217.87	16.3179
				2218.6	41.8
				2219.33	57.2467
				2220.07	52.1121
				2220.8	39.4761
				2221.53	25.9716
				2222.26	25.2802
				2223	37.7245
				2223.73	37.8362
				2224.46	27.8374
				2225.19	26.4608
				2225.92	29.9814
				2226.66	23.2295
				2227.39	5.76038
				2228.12	16.6881
				2228.85	51.9056
				2229.59	53.7793
				2230.32	29.7445
				2231.05	22.7445
				2231.78	22.7639
				2232.52	25.3234
				2233.25	34.7731
				2233.98	41.1837
				2234.71	47.4572
				2235.44	39.5031
				2236.18	23.2417
				2236.91	20.7201
				2237.64	19.3755
				2238.37	22.1793
				2239.11	23.9199
				2239.84	14.9708
				2240.57	14.1324
				2241.3	25.7476
				2242.04	36.1343
				2242.77	35.5031
				2243.5	46.3889
				2244.23	54.6243
				2244.97	38.0317
				2245.7	24.7731
				2246.43	19.1056
				2247.16	21.7275
				2247.89	25.948
				2248.63	24.9697
				2249.36	25.6038
				2250.09	15.4257
				2250.82	24.1406
				2251.56	53.5947
				2252.29	52.2013
				2253.02	41.4781
				2253.75	46.1426
				2254.49	60.6296
				2255.22	56.7286
				2255.95	34.0367
				2256.68	35.7781
				2257.41	45.119
				2258.15	33.2736
				2258.88	32.8619
				2259.61	46.7219
				2260.34	41.3376
				2261.08	42.7068
				2261.81	63.9279
				2262.54	63.7506
				2263.27	48.2653
				2264.01	38.0837
				2264.74	33.6677
				2265.47	35.8188
				2266.2	39.4199
				2266.94	42.6667
				2267.67	37.6934
				2268.4	35.0863
				2269.13	41.475
				2269.86	34.1819
				2270.6	28.6959
				2271.33	35.1616
				2272.06	29.3943
				2272.79	27.6571
				2273.53	40.0286
				2274.26	64.8774
				2274.99	88.0579
				2275.72	87.6309
				2276.46	68.0192
				2277.19	53.5792
				2277.92	35.7626
				2278.65	11.6489
				2279.38	19.3033
				2280.12	42.0068
				2280.85	40.9963
				2281.58	29.9872
				2282.31	22.6271
				2283.05	20.1604
				2283.78	19.2897
				2284.51	15.4623
				2285.24	25.6156
				2285.98	37.9651
				2286.71	42.4518
				2287.44	47.256
				2288.17	40.245
				2288.91	35.0085
				2289.64	34.3748
				2290.37	27.9495
				2291.1	30.5614
				2291.83	32.145
				2292.57	24.4764
				2293.3	28.0802
				2294.03	41.1578
				2294.76	36.4174
				2295.5	19.2635
				2296.23	26.8994
				2296.96	39.8054
				2297.69	29.4366
				2298.43	22.1487
				2299.16	31.3182
				2299.89	40.3556
				2300.62	45.1307
				2301.35	47.2402
				2302.09	38.527
				2302.82	25.7039
				2303.55	22.6146
				2304.28	31.1521
				2305.02	36.9777
				2305.75	35.3406
				2306.48	21.7273
				2307.21	9.84204
				2307.95	27.2246
				2308.68	40.0717
				2309.41	20.1234
				2310.14	12.099
				2310.88	17.0298
				2311.61	5.18005
				2312.34	-4.44861
				2313.07	10.1541
				2313.8	24.3676
				2314.54	11.2815
				2315.27	-5.29517
				2316	-2.93652
				2316.73	10.7279
				2317.47	15.0154
				2318.2	14.0504
				2318.93	14.2964
				2319.66	15.4612
				2320.4	38.4834
				2321.13	66.976
				2321.86	58.6693
				2322.59	40.6365
				2323.32	31.2877
				2324.06	15.7522
				2324.79	18.1237
				2325.52	33.9922
				2326.25	45.4783
				2326.99	54.7717
				2327.72	50.324
				2328.45	42.4744
				2329.18	50.6467
				2329.92	63.6841
				2330.65	67.1799
				2331.38	66.4719
				2332.11	67.474
				2332.85	61.0913
				2333.58	30.1732
				2334.31	7.69177
				2335.04	19.3907
				2335.77	26.1611
				2336.51	15.8716
				2337.24	23.5723
				2337.97	46.2279
				2338.7	39.2633
				2339.44	24.0284
				2340.17	19.6458
				2340.9	17.2167
				2341.63	26.1788
				2342.37	35.3162
				2343.1	35.4355
				2343.83	34.5712
				2344.56	47.6046
				2345.29	59.2966
				2346.03	43.4784
				2346.76	25.4359
				2347.49	23.9661
				2348.22	26.0951
				2348.96	22.0482
				2349.69	19.9894
				2350.42	34.8865
				2351.15	45.0535
				2351.89	32.8674
				2352.62	24.335
				2353.35	28.0242
				2354.08	32.7855
				2354.82	36.0638
				2355.55	35.1141
				2356.28	34.3033
				2357.01	40.7786
				2357.74	43.0082
				2358.48	36.9821
				2359.21	34.0201
				2359.94	31.6006
				2360.67	33.5891
				2361.41	25.9423
				2362.14	11.2615
				2362.87	29.5959
				2363.6	51.7922
				2364.34	28.9747
				2365.07	13.7286
				2365.8	30.6991
				2366.53	38.8879
				2367.26	23.8977
				2368	13.6486
				2368.73	21.611
				2369.46	35.6976
				2370.19	41.0491
				2370.93	41.9745
				2371.66	48.644
				2372.39	44.449
				2373.12	29.2711
				2373.86	42.8757
				2374.59	73.4847
				2375.32	87.254
				2376.05	91.5818
				2376.79	82.105
				2377.52	73.3207
				2378.25	62.608
				2378.98	53.7095
				2379.71	43.151
				2380.45	33.5822
				2381.18	49.155
				2381.91	60.6168
				2382.64	53.7195
				2383.38	42.682
				2384.11	23.2087
				2384.84	17.4996
				2385.57	40.8323
				2386.31	56.1362
				2387.04	51.188
				2387.77	46.8795
				2388.5	39.8319
				2389.23	23.4281
				2389.97	12.2643
				2390.7	18.5042
				2391.43	31.7349
				2392.16	31.9069
				2392.9	28.9824
				2393.63	34.5884
				2394.36	33.4528
				2395.09	23.4922
				2395.83	18.5386
				2396.56	27.5956
				2397.29	37.2943
				2398.02	37.6213
				2398.76	42.9633
				2399.49	52.6741
				2400.22	56.5609
				2400.95	60.7612
				2401.68	66.9869
				2402.42	63.0955
				2403.15	53.8259
				2403.88	55.692
				2404.61	49.9679
				2405.35	31.3643
				2406.08	27.3823
				2406.81	27.1263
				2407.54	31.7219
				2408.28	38.8239
				2409.01	33.2485
				2409.74	33.7571
				2410.47	19.4005
				2411.2	-3.02283
				2411.94	-3.20898
				2412.67	4.07043
				2413.4	-4.43384
				2414.13	-14.6466
				2414.87	7.99451
				2415.6	28.6681
				2416.33	47.1689
				2417.06	50.5872
				2417.8	30.394
				2418.53	30.7686
				2419.26	45.4027
				2419.99	46.2869
				2420.73	41.8402
				2421.46	42.2484
				2422.19	41.623
				2422.92	39.9645
				2423.65	43.8048
				2424.39	40.7094
				2425.12	33.9554
				2425.85	49.7023
				2426.58	64.9214
				2427.32	49.8391
				2428.05	34.812
				2428.78	36.7821
				2429.51	40.2581
				2430.25	49.793
				2430.98	54.843
				2431.71	46.7667
				2432.44	48.6548
				2433.17	63.8156
				2433.91	75.9342
				2434.64	84.6246
				2435.37	78.4705
				2436.1	70.3811
				2436.84	67.5481
				2437.57	62.1271
				2438.3	62.488
				2439.03	60.3616
				2439.77	73.7064
				2440.5	92.2498
				2441.23	92.9592
				2441.96	91.5928
				2442.7	110.456
				2443.43	130.846
				2444.16	101.343
				2444.89	77.6886
				2445.62	94.1843
				2446.36	107.003
				2447.09	111.449
				2447.82	109.589
				2448.55	92.9757
				2449.29	94.4974
				2450.02	117.894
				2450.75	120.92
				2451.48	116.645
				2452.22	112.719
				2452.95	101.107
				2453.68	92.7482
				2454.41	91.4819
				2455.14	122.421
				2455.88	147.103
				2456.61	136.07
				2457.34	123.24
				2458.07	84.1606
				2458.81	55.7155
				2459.54	68.7273
				2460.27	81.7878
				2461	97.7399
				2461.74	116.213
				2462.47	121.904
[truncated: 734 more rows]

## Sheet: Fig. S6c
X (μm)	Y (μm)	Channel 1 (mV)	Channel 2 (mV)
-18140	2005.08	0.12467	0.49638
-18139.5	2004.98	0.19351	0.42738
-18139	2004.98	0.17497	0.51116
-18138.6	2004.98	0.18847	0.54939
-18137.9	2004.98	0.09327	0.63168
-18137.5	2004.98	0.07269	0.71931
-18137	2004.98	0.01316	0.67726
-18136.4	2004.98	0.11227	0.69918
-18136	2004.98	0.20999	0.59977
-18135.5	2004.98	0.13147	0.65803
-18135	2004.98	0.12159	0.7041
-18134.4	2004.98	0.14618	0.59573
-18133.9	2004.98	0.15606	0.54061
-18133.5	2004.98	0.12033	0.50171
-18133	2004.98	0.04244	0.46038
-18132.5	2004.98	-0.03401	0.52322
-18132	2004.98	-0.07681	0.52953
-18131.5	2004.98	0.06392	0.49842
-18131	2004.98	0.02461	0.50945
-18130.5	2004.98	0.05029	0.53799
-18129.9	2004.98	0.02016	0.53439
-18129.5	2004.98	0.0198	0.53999
-18129	2004.98	0.05178	0.56651
-18128.5	2004.98	0.11492	0.53538
-18128	2004.98	0.05041	0.47686
-18127.5	2004.98	0.06704	0.4385
-18127	2004.98	-0.05534	0.54004
-18126.5	2004.98	-0.06013	0.50198
-18126	2004.98	-0.05851	0.50764
-18125.5	2004.98	0.0205	0.50673
-18124.9	2004.98	0.1052	0.46225
-18124.5	2004.98	0.09577	0.56046
-18124	2004.98	0.1229	0.59709
-18123.5	2004.98	0.10431	0.66438
-18123	2004.98	0.05838	0.55363
-18122.5	2004.98	-0.00142	0.51389
-18122	2004.98	0.01487	0.57926
-18121.5	2004.98	-0.01602	0.53136
-18121	2004.98	-0.07024	0.54235
-18120.5	2004.98	0.01748	0.48241
-18120	2004.98	0.07531	0.40016
-18119.4	2004.98	0.04347	0.39901
-18119	2004.98	0.04028	0.38164
-18118.5	2004.98	0.00798	0.52247
-18118	2004.98	0.06965	0.55199
-18117.5	2004.98	0.11912	0.54671
-18117	2004.98	0.1639	0.52322
-18116.4	2004.98	0.10017	0.50686
-18116	2004.98	0.10482	0.56427
-18115.4	2004.98	0.18423	0.51641
-18115	2004.98	0.56383	0.57858
-18114.4	2004.98	0.47543	0.60027
-18114	2004.98	0.28963	0.50231
-18113.5	2004.98	0.25717	0.54279
-18112.9	2004.98	0.28249	0.59103
-18112.5	2004.98	0.26114	0.60917
-18112	2004.98	0.20043	0.68826
-18111.5	2004.98	0.16313	0.56724
-18110.9	2004.98	0.15482	0.46148
-18110.5	2004.98	0.02142	0.39651
-18109.9	2004.98	0.05924	0.41021
-18109.5	2004.98	0.19143	0.39437
-18109	2004.98	0.08233	0.30434
-18108.5	2004.98	0.08462	0.27702
-18108	2004.98	0.09075	0.34887
-18107.4	2004.98	0.12596	0.38457
-18107	2004.98	0.12848	0.43866
-18106.5	2004.98	0.06088	0.42024
-18106	2004.98	0.02714	0.31392
-18105.5	2004.98	-0.00827	0.30086
-18105	2004.98	0.02513	0.32562
-18104.5	2004.98	0.06356	0.22982
-18103.9	2004.98	0.05958	0.16438
-18103.5	2004.98	0.10758	0.17606
-18103	2004.98	0.0584	0.03807
-18102.5	2004.98	0.00174	-0.0141
-18102	2004.98	-0.00778	0.08795
-18101.5	2004.98	0.01882	0.03975
-18101	2004.98	-0.12516	-0.04684
-18100.5	2004.98	-0.22883	0.01438
-18100	2004.98	-0.28181	-0.14247
-18100	2005.48	-0.18775	-0.18153
-18100.5	2005.38	-0.12337	-0.04325
-18101	2005.48	0.05258	-0.07681
-18101.5	2005.48	0.08019	-0.11817
-18102	2005.48	0.05546	-0.07953
-18102.5	2005.48	-0.05886	-0.10349
-18103	2005.48	-0.16998	-0.0958
-18103.5	2005.48	-0.12602	0.00223
-18104	2005.48	-0.13246	0.12068
-18104.5	2005.48	-0.06146	0.18873
-18105	2005.48	0.01787	0.21587
-18105.5	2005.48	-0.01004	0.21462
-18106	2005.48	-0.07152	0.24699
-18106.5	2005.48	0.01622	0.33099
-18107	2005.48	-0.0327	0.27495
-18107.5	2005.48	0.00953	0.30567
-18108	2005.48	0.11634	0.26991
-18108.5	2005.48	0.09398	0.34125
-18109	2005.48	0.12988	0.36833
-18109.5	2005.48	0.11295	0.33143
-18110	2005.48	0.04178	0.33274
-18110.5	2005.48	0.07633	0.39701
-18111	2005.48	0.08098	0.55495
-18111.5	2005.48	0.0677	0.51484
-18112	2005.48	0.1951	0.48894
-18112.5	2005.48	0.12375	0.54978
-18112.9	2005.48	0.11896	0.62843
-18113.5	2005.48	0.09599	0.60276
-18114	2005.48	0.15929	0.46396
-18114.5	2005.48	0.12897	0.43635
-18115	2005.48	0.15331	0.52927
-18115.5	2005.48	0.24251	0.56416
-18116	2005.48	0.21944	0.56643
-18116.5	2005.48	0.2133	0.56339
-18117	2005.48	0.12871	0.56739
-18117.5	2005.48	0.09853	0.56692
-18118	2005.48	0.07712	0.45126
-18118.5	2005.48	0.08091	0.39568
-18119	2005.48	0.13558	0.41631
-18119.5	2005.48	0.11682	0.46308
-18120	2005.48	0.05868	0.58004
-18120.5	2005.48	0.08899	0.48974
-18121	2005.48	0.16105	0.50651
-18121.5	2005.48	0.16026	0.5019
-18122.1	2005.48	0.17628	0.6073
-18122.5	2005.48	0.28138	0.59602
-18123	2005.48	0.28785	0.56347
-18123.5	2005.48	0.19533	0.48325
-18124	2005.48	0.02096	0.48233
-18124.5	2005.48	0.04494	0.59051
-18125	2005.48	0.13351	0.63488
-18125.5	2005.48	0.01485	0.57914
-18126	2005.48	-0.00161	0.41903
-18126.5	2005.48	0.1354	0.49472
-18127	2005.48	0.18529	0.52458
-18127.5	2005.48	0.11465	0.61418
-18128	2005.48	0.04901	0.5164
-18128.5	2005.48	0.06912	0.59058
-18129	2005.48	0.11367	0.61663
-18129.5	2005.48	0.21113	0.58138
-18130	2005.48	0.22207	0.52496
-18130.5	2005.48	0.19478	0.55161
-18131	2005.48	0.10249	0.50836
-18131.5	2005.48	0.0647	0.55397
-18132	2005.48	0.1706	0.59972
-18132.5	2005.48	0.12298	0.56243
-18133	2005.48	0.04039	0.60968
-18133.5	2005.48	0.03556	0.69403
-18134	2005.48	-0.05104	0.62871
-18134.5	2005.48	0.00411	0.5647
-18135	2005.48	0.05482	0.49108
-18135.5	2005.48	0.02763	0.57163
-18136	2005.48	0.16142	0.63607
-18136.5	2005.48	0.10596	0.6836
-18137	2005.48	0.07152	0.67259
-18137.5	2005.48	0.0872	0.65789
-18138	2005.48	0.16183	0.62469
-18138.5	2005.48	0.2598	0.60321
-18139	2005.48	0.18624	0.59667
-18139.5	2005.48	0.06351	0.62417
-18140	2005.48	0.03855	0.61235
-18140	2005.98	0.14711	0.54662
-18139.5	2005.88	0.23809	0.6015
-18139	2005.98	0.2781	0.73877
-18138.5	2005.88	0.28836	0.57661
-18138	2005.98	0.10954	0.61199
-18137.4	2005.88	0.18846	0.72132
-18137	2005.98	0.26683	0.56585
-18136.5	2005.98	0.22449	0.53765
-18135.9	2005.98	0.17311	0.67069
-18135.5	2005.88	0.24761	0.6957
-18135	2005.98	0.14403	0.72038
-18134.4	2005.98	0.06879	0.7337
-18134	2005.98	0.00679	0.76054
-18133.5	2005.98	-0.10518	0.79641
-18133	2005.88	-0.00901	0.62827
-18132.4	2005.98	0.20925	0.68875
-18132	2005.98	0.18804	0.59369
-18131.5	2005.98	0.08185	0.59433
-18131	2005.88	0.01359	0.53288
-18130.4	2005.98	-0.05818	0.43219
-18130	2005.98	0.11337	0.56428
-18129.5	2005.88	0.11169	0.51996
-18129	2005.98	0.12177	0.55068
-18128.5	2005.98	0.14924	0.66569
-18128	2005.88	0.18541	0.60394
-18127.5	2005.98	0.14647	0.51378
-18127	2005.98	0.09306	0.53168
-18126.5	2005.98	0.1496	0.55833
-18126	2005.98	0.16051	0.60139
-18125.4	2005.98	0.09721	0.5793
-18125	2005.98	0.10255	0.53315
-18124.5	2005.88	0.23166	0.50961
-18124	2005.98	0.02535	0.53106
-18123.5	2005.98	0.00174	0.45917
-18123	2005.98	0.13617	0.4146
-18122.5	2005.98	0.10418	0.48773
-18122	2005.98	0.11649	0.4628
-18121.5	2005.98	0.1331	0.38309
-18120.9	2005.98	0.14393	0.34285
-18120.5	2005.98	0.12005	0.32351
-18120	2005.98	0.18488	0.39452
-18119.5	2005.98	0.12472	0.51256
-18118.9	2005.98	0.10602	0.46196
-18118.4	2005.98	0.15976	0.43892
-18118	2005.98	0.03723	0.46505
-18117.5	2005.98	0.0509	0.50647
-18117	2005.98	0.15096	0.59616
-18116.5	2005.98	0.24168	0.55073
-18116	2005.98	0.2189	0.48515
-18115.5	2005.98	0.23652	0.43344
-18115	2005.98	0.13986	0.53403
-18114.5	2005.88	0.08427	0.52056
-18114	2005.88	-0.01688	0.50839
-18113.4	2005.88	-0.13607	0.56029
-18113	2005.98	-0.1664	0.5074
-18112.4	2005.98	-0.09665	0.45985
-18112	2005.98	0.00494	0.50342
-18111.5	2005.98	-0.04428	0.54271
-18111	2005.98	-0.06004	0.59791
-18110.4	2005.98	-0.02074	0.61118
-18109.9	2005.98	0.1129	0.61505
-18109.5	2005.98	-0.00728	0.52375
-18109	2005.98	0.0307	0.48369
-18108.5	2005.98	-0.01819	0.36871
-18108	2005.98	-0.05747	0.37128
-18107.5	2005.98	0.04337	0.35984
-18107	2005.98	0.0587	0.30694
-18106.5	2005.98	-0.00175	0.32883
-18106	2005.98	0.13961	0.29201
-18105.5	2005.98	0.15544	0.21508
-18104.9	2005.98	-0.000609942	0.27345
-18104.5	2005.98	-0.09118	0.2555
-18104	2005.88	-0.03781	0.20533
-18103.5	2005.98	-0.03493	0.14682
-18103	2005.88	0.03887	0.01836
-18102.5	2006.08	0.05651	-0.03032
-18102	2005.98	-0.1076	-0.01889
-18101.5	2005.88	-0.06458	-0.00485
-18101	2005.98	0.01139	-0.04057
-18100.5	2005.88	-0.0547	-0.01267
-18100	2005.98	-0.11812	-0.01261
-18100	2006.48	-0.08992	-0.07088
-18100.5	2006.48	-0.16604	0.06016
-18101	2006.38	-0.14627	0.08627
-18101.5	2006.48	0.01538	-0.01875
-18102	2006.38	0.06814	-0.16013
-18102.5	2006.48	0.06099	-0.14375
-18103	2006.48	0.13705	-0.1144
-18103.5	2006.48	0.01528	-0.1328
-18104	2006.48	-0.05915	0.02531
-18104.5	2006.48	-0.01562	0.11235
-18105	2006.48	-0.00916	0.24754
-18105.5	2006.48	-0.02116	0.26442
-18106	2006.48	-0.0785	0.43437
-18106.5	2006.38	0.01181	0.51116
-18107	2006.48	0.13345	0.4194
-18107.5	2006.38	0.04217	0.42732
-18108	2006.48	-0.02218	0.37763
-18108.5	2006.38	-0.06321	0.30797
-18109	2006.58	0.05955	0.31455
-18109.5	2006.48	0.10117	0.45404
-18110	2006.48	0.07499	0.38547
-18110.5	2006.38	-0.05413	0.32076
-18111	2006.48	-0.12752	0.36238
-18111.5	2006.48	0.08638	0.56508
-18112	2006.48	0.23352	0.67015
-18112.5	2006.48	0.20989	0.7135
-18113	2006.38	0.18588	0.74166
-18113.5	2006.48	0.19553	0.71756
-18114	2006.38	0.24245	0.65406
-18114.5	2006.48	0.24442	0.65845
-18115	2006.48	0.31325	0.57962
-18115.5	2006.38	0.33013	0.53844
-18116	2006.48	0.31056	0.49511
-18116.5	2006.38	0.15149	0.51043
-18117	2006.48	0.03534	0.39538
-18117.5	2006.38	-0.0021	0.36546
-18118	2006.48	0.04429	0.38337
-18118.5	2006.38	0.09591	0.44075
-18119	2006.48	0.10823	0.38401
-18119.5	2006.48	0.22775	0.49936
-18120	2006.38	0.26241	0.5751
-18120.5	2006.48	0.18945	0.46098
-18121	2006.38	0.21401	0.41813
-18121.5	2006.48	0.21539	0.33537
-18122	2006.38	0.12161	0.32958
-18122.5	2006.48	0.08532	0.46159
-18123	2006.48	0.00628	0.50689
-18123.5	2006.48	0.05446	0.56183
-18124	2006.38	0.01219	0.60736
-18124.5	2006.48	-0.0895	0.58056
-18125	2006.38	-0.02438	0.66435
-18125.5	2006.48	-0.075	0.70911
-18126	2006.38	-0.11775	0.59754
-18126.5	2006.58	-0.06439	0.4896
-18127	2006.58	-0.01183	0.44127
-18127.5	2006.48	0.03371	0.41455
-18128	2006.48	0.11553	0.43687
-18128.5	2006.48	0.18844	0.42895
-18129	2006.38	0.10811	0.54541
-18129.5	2006.48	0.09139	0.53368
-18130	2006.38	0.13445	0.63233
-18130.5	2006.48	0.12425	0.71309
-18131	2006.48	0.19719	0.78598
-18131.5	2006.38	0.3229	0.72842
-18132	2006.48	0.23741	0.70738
-18132.5	2006.38	0.118	0.64932
-18132.9	2006.48	0.06823	0.76874
-18133.5	2006.38	0.18305	0.76611
-18134	2006.48	0.0907	0.7271
-18134.5	2006.38	0.11419	0.72234
-18135	2006.58	0.16987	0.55079
-18135.5	2006.48	0.16284	0.57302
-18136	2006.48	0.16324	0.57159
-18136.5	2006.48	0.13003	0.62109
-18137	2006.48	0.03738	0.65162
-18137.5	2006.38	0.13257	0.56724
-18138	2006.48	0.13004	0.52148
-18138.5	2006.38	0.19723	0.57165
-18139	2006.48	0.12247	0.52605
-18139.5	2006.38	0.18813	0.46802
-18140	2006.48	0.29305	0.59225
-18140	2006.98	0.32414	0.54439
-18139.5	2006.98	0.16488	0.43497
-18139	2006.98	0.11144	0.47708
-18138.5	2006.98	0.08453	0.54846
-18138	2006.98	0.04631	0.56978
-18137.5	2006.98	0.12201	0.39454
-18137	2006.98	0.11152	0.58775
-18136.5	2006.98	0.09625	0.73375
-18136	2006.98	0.08769	0.76823
-18135.5	2006.98	0.13326	0.6788
-18135	2006.98	0.10083	0.58334
-18134.4	2006.98	0.13817	0.60573
-18134	2006.98	0.10979	0.68173
-18133.5	2006.98	0.18631	0.73369
-18133	2006.98	0.12726	0.67203
-18132.5	2006.98	0.09029	0.64267
-18132	2006.98	0.09083	0.67556
-18131.5	2006.98	0.02766	0.73114
-18131	2006.98	-0.01609	0.75966
-18130.5	2006.98	0.0304	0.69146
-18130	2006.98	0.10432	0.57525
-18129.5	2006.98	0.14955	0.57009
-18129	2006.98	0.22203	0.57137
-18128.5	2006.98	0.20612	0.52333
-18127.9	2006.98	0.1666	0.59519
-18127.5	2006.98	0.0371	0.58201
-18127	2006.98	0.00434	0.5463
-18126.5	2006.98	0.05599	0.56172
-18126	2006.98	0.08504	0.53585
-18125.4	2006.98	0.04126	0.5285
-18125	2006.98	0.11506	0.52328
-18124.5	2006.98	0.15012	0.46137
-18124	2006.98	0.15657	0.59004
-18123.5	2006.98	0.19535	0.56677
-18123	2006.98	0.19242	0.59624
-18122.5	2006.98	0.11111	0.55589
-18122	2006.98	0.05046	0.49261
-18121.5	2006.98	0.0451	0.38586
-18120.9	2006.98	0.01875	0.37512
-18120.5	2006.98	-0.09049	0.44185
-18119.9	2006.98	-0.10262	0.44467
-18119.5	2006.98	-0.02772	0.44258
-18119	2006.98	-0.03316	0.38948
-18118.4	2006.98	-0.05005	0.38308
-18118	2006.98	-0.05511	0.45776
-18117.5	2006.98	0.03165	0.45429
-18117	2006.98	0.05394	0.3624
-18116.4	2006.98	0.1471	0.3665
-18116	2006.98	0.15754	0.46803
-18115.5	2006.98	0.06378	0.54853
-18114.9	2006.98	0.04911	0.55899
-18114.5	2006.98	0.07028	0.60915
-18114	2006.98	0.03285	0.62856
-18113.5	2006.98	0.06611	0.62781
-18113	2006.98	0.01081	0.65947
-18112.5	2006.98	0.06704	0.62199
-18112	2006.98	0.06218	0.61629
-18111.5	2006.98	0.10428	0.64009
-18111	2006.98	0.11194	0.58833
-18110.4	2006.98	0.08487	0.38736
-18110	2006.98	-0.04612	0.35551
-18109.5	2006.98	-0.06893	0.40646
-18109	2006.98	0.000343058	0.48716
-18108.5	2006.98	0.09121	0.56384
-18108	2006.98	-0.00415	0.55211
-18107.4	2006.98	-0.05025	0.47002
-18107	2006.98	-0.12038	0.43378
-18106.5	2006.98	-0.11264	0.43604
-18106	2006.98	0.02313	0.41123
-18105.5	2006.98	0.04461	0.30042
-18105	2006.98	-0.01797	0.25711
-18104.4	2006.98	-0.0106	0.2449
-18104	2006.98	-0.07147	0.16405
-18103.4	2006.98	-0.03717	0.26697
-18102.9	2006.98	0.06354	0.26834
-18102.5	2006.98	-0.06194	0.21757
-18102	2006.98	-0.05465	0.14188
-18101.5	2006.98	0.06572	0.06687
-18101	2006.98	-0.05282	-0.06722
-18100.5	2006.98	-0.21145	-0.12932
-18099.9	2006.98	-0.06716	-0.13467
-18100	2007.58	-0.07719	-0.16117
-18100.5	2007.48	-0.1239	-0.02701
-18101	2007.48	-0.16649	0.02716
-18101.5	2007.48	-0.08199	-0.12122
-18102	2007.48	-0.04967	-0.10674
-18102.6	2007.48	-0.0859	-0.09187
-18103	2007.48	-0.15496	0.08446
-18103.5	2007.48	0.03697	0.19148
-18104	2007.48	0.04236	0.2427
-18104.5	2007.48	-0.04293	0.17374
-18105	2007.48	-0.07405	0.13085
-18105.5	2007.48	-0.0935	0.15672
-18106	2007.48	0.0157	0.21496
-18106.5	2007.48	0.000595323	0.21372
-18107	2007.48	-0.05766	0.18595
-18107.5	2007.48	-0.15105	0.36206
-18108	2007.48	-0.18511	0.30559
-18108.5	2007.48	-0.03491	0.44722
-18109	2007.48	0.06099	0.60199
-18109.5	2007.48	0.16024	0.59321
-18110	2007.48	0.12424	0.54368
-18110.5	2007.48	0.1432	0.53518
-18111	2007.48	0.08635	0.53891
-18111.5	2007.48	0.08507	0.51711
-18112	2007.48	0.12816	0.50646
-18112.5	2007.48	0.17877	0.6015
-18113	2007.48	0.1997	0.73905
-18113.5	2007.48	0.21821	0.78983
-18114	2007.38	0.08638	0.74961
-18114.5	2007.48	0.13757	0.52825
-18115	2007.48	0.04509	0.60151
-18115.5	2007.48	0.05482	0.68611
-18116	2007.48	0.2444	0.71968
-18116.5	2007.48	0.20908	0.80817
-18117	2007.48	0.21038	0.70183
-18117.5	2007.48	0.24149	0.65811
-18118	2007.48	0.16333	0.64798
-18118.5	2007.48	0.11481	0.55448
-18119	2007.48	0.16202	0.49851
-18119.5	2007.48	0.14833	0.43911
-18120	2007.48	0.21088	0.39843
-18120.5	2007.48	0.13205	0.43114
-18121	2007.48	0.03985	0.43732
-18121.4	2007.48	-0.07482	0.51001
-18122	2007.48	-0.09548	0.49549
-18122.5	2007.48	0.03335	0.36688
-18123	2007.48	0.08989	0.44499
-18123.5	2007.48	0.13748	0.45688
-18124	2007.48	0.14275	0.49732
-18124.5	2007.48	0.23349	0.52672
-18125	2007.48	0.14667	0.47317
-18125.5	2007.48	0.12043	0.55802
-18126	2007.48	0.09192	0.5638
-18126.5	2007.48	0.09286	0.50646
-18127	2007.48	0.0227	0.50958
-18127.5	2007.48	0.06916	0.51388
-18128	2007.48	0.11192	0.67637
-18128.5	2007.48	0.12329	0.6352
-18129	2007.48	0.14698	0.52521
-18129.5	2007.48	0.13821	0.65097
-18130	2007.48	0.13339	0.7571
-18130.5	2007.48	0.10214	0.60783
-18131	2007.48	0.18711	0.54003
-18131.5	2007.48	0.27679	0.5638
-18132	2007.48	0.2039	0.60802
-18132.4	2007.48	0.09595	0.68426
-18133	2007.48	0.17467	0.74658
-18133.5	2007.48	0.24098	0.8062
-18133.9	2007.48	0.24962	0.70015
-18134.5	2007.48	0.20913	0.61983
-18135	2007.48	0.05289	0.7137
-18135.5	2007.48	-0.01899	0.6177
-18136	2007.48	0.03748	0.66408
-18136.5	2007.48	0.14149	0.72084
-18137	2007.48	0.22179	0.75037
-18137.5	2007.48	0.3429	0.82661
-18138	2007.48	0.28749	0.77265
-18138.5	2007.48	0.16888	0.65453
-18139	2007.48	0.17796	0.67415
-18139.5	2007.48	0.20313	0.77534
-18140	2007.48	0.04905	0.69563
-18140	2008.08	0.12509	0.71545
-18139.5	2007.98	0.15229	0.72105
-18139	2007.98	0.16106	0.5874
-18138.5	2007.98	0.03751	0.62391
-18137.9	2007.98	0.09187	0.7513
-18137.5	2007.98	0.16931	0.76657
-18137	2007.98	0.07507	0.75077
-18136.4	2007.98	0.12685	0.67049
-18135.9	2007.98	0.13512	0.68213
-18135.5	2007.98	0.11446	0.69699
-18135	2007.98	0.25324	0.73438
-18134.4	2007.98	0.32895	0.71678
-18134	2007.98	0.25376	0.72275
-18133.5	2007.98	0.08013	0.76648
-18133	2007.98	0.10348	0.78322
-18132.4	2007.98	0.24808	0.91872
-18132	2007.98	0.26584	0.80723
-18131.5	2007.98	0.15307	0.78747
-18131	2007.98	0.17164	0.758
-18130.5	2007.98	0.26853	0.79284
-18129.9	2007.98	0.22719	0.75869
-18129.5	2007.98	0.18091	0.74996
-18129	2007.98	0.15989	0.68653
-18128.4	2007.98	0.10118	0.50381
-18128	2007.98	0.1007	0.41892
-18127.5	2007.98	0.04392	0.48852
-18127	2007.98	0.12413	0.61307
-18126.5	2007.98	0.16018	0.50382
-18126	2007.98	0.18099	0.40196
-18125.5	2007.98	0.13559	0.4204
-18125	2007.98	-0.01858	0.49481
-18124.4	2007.98	-0.03029	0.57305
-18124	2007.98	-0.00135	0.58777
-18123.5	2007.98	-0.0934	0.55683
-18123	2007.98	0.01695	0.50473
-18122.4	2007.98	0.18141	0.46941
-18122	2007.98	0.07973	0.45565
-18121.5	2007.98	-0.02728	0.49246
-18121	2007.98	-0.08492	0.45431
-18120.5	2007.98	-0.094	0.27932
-18120	2007.98	-0.15066	0.21409
-18119.5	2007.98	-0.0322	0.26253
-18119	2007.98	0.15491	0.35125
-18118.5	2007.98	0.14915	0.52387
-18118	2007.98	0.06739	0.54811
-18117.5	2007.98	0.00852	0.47185
-18117	2007.98	0.09398	0.39482
-18116.5	2007.98	0.20722	0.38909
-18116	2007.98	0.07179	0.47878
-18115.4	2007.98	0.07973	0.63848
-18115	2007.98	0.0825	0.74387
-18114.5	2007.98	0.17998	0.70761
-18114	2007.98	0.26344	0.73734
-18113.5	2007.98	0.08631	0.75841
-18113	2007.98	0.0803	0.66801
-18112.5	2007.98	0.11238	0.67555
-18112	2007.98	0.20912	0.73972
-18111.4	2007.98	0.20372	0.68782
-18111	2007.98	0.16382	0.67027
-18110.4	2007.98	0.07938	0.60449
-18110	2007.98	0.04123	0.56905
-18109.5	2007.98	0.05222	0.61054
-18109	2007.98	0.07749	0.68703
-18108.5	2007.98	-0.00763	0.64846
-18108	2007.98	-0.02562	0.44103
-18107.5	2007.98	0.03827	0.34933
-18107	2007.98	-0.01295	0.32652
-18106.5	2007.98	-0.0828	0.33139
-18106	2007.98	-0.10156	0.46264
-18105.5	2007.98	-0.04401	0.42192
-18105	2007.98	-0.04761	0.28722
-18104.4	2007.98	-0.12086	0.20552
-18104	2007.98	-0.07807	0.10197
-18103.5	2007.98	-0.18134	0.04072
-18103	2007.98	-0.20008	0.01176
-18102.5	2007.98	-0.17697	0.05904
-18101.9	2007.98	-0.11596	-0.1075
-18101.5	2007.98	-0.1874	-0.11033
-18101	2007.98	-0.12052	-0.18807
-18100.5	2007.98	-0.04575	-0.25174
-18100	2007.98	-0.04923	-0.14302
-18100	2008.48	-0.15378	-0.15697
-18100.5	2008.48	-0.24096	-0.17431
-18101	2008.48	-0.11923	-0.12889
-18101.5	2008.48	-0.07107	-0.10235
-18102	2008.48	-0.16231	-0.03825
-18102.5	2008.48	-0.20102	-0.08122
-18103	2008.48	-0.25251	-0.08408
-18103.5	2008.48	-0.1897	-0.000666001
-18104	2008.48	-0.07705	0.14549
-18104.5	2008.48	-0.0205	0.21154
-18105	2008.48	0.07406	0.244
-18105.5	2008.48	0.11504	0.27363
-18106	2008.48	0.07274	0.331
-18106.5	2008.48	0.01919	0.31921
-18107	2008.48	-0.00407	0.40309
-18107.5	2008.48	0.00956	0.40322
-18108	2008.48	0.05689	0.41515
-18108.5	2008.48	0.19291	0.36748
-18109	2008.48	0.21621	0.40611
-18109.5	2008.48	0.06529	0.56241
-18110	2008.48	-0.04152	0.6663
-18110.5	2008.48	-0.03346	0.66203
-18111	2008.48	0.02735	0.66377
-18111.5	2008.48	0.13484	0.64249
-18112	2008.48	0.17801	0.65721
-18112.5	2008.48	0.08948	0.66157
-18113	2008.48	0.13519	0.76259
-18113.5	2008.48	0.18497	0.82973
-18114	2008.48	0.13563	0.82261
-18114.5	2008.48	0.04082	0.90658
-18115	2008.48	0.09669	0.82566
-18115.5	2008.48	0.14508	0.75281
-18116	2008.48	0.24658	0.67516
-18116.5	2008.48	0.21834	0.69604
-18117	2008.48	0.08435	0.65614
-18117.5	2008.48	-0.0043	0.64714
-18118	2008.48	0.08013	0.601
-18118.5	2008.48	0.11773	0.44776
-18119	2008.48	0.12807	0.39852
-18119.5	2008.48	0.13297	0.35394
-18120	2008.48	0.08697	0.26848
-18120.5	2008.48	0.01661	0.29768
-18121	2008.48	0.09125	0.30053
-18121.5	2008.48	0.13248	0.44454
-18122	2008.48	0.12565	0.46707
-18122.5	2008.48	0.17095	0.48886
-18123	2008.48	0.07002	0.57324
-18123.5	2008.48	0.00882	0.47062
-18124	2008.48	0.08241	0.55063
-18124.5	2008.48	0.11985	0.64995
-18125	2008.48	0.21955	0.65803
-18125.5	2008.48	0.17676	0.62998
-18126	2008.48	0.15159	0.61281
-18126.5	2008.48	0.12983	0.68177
-18127	2008.48	0.12654	0.71586
-18127.5	2008.48	0.14423	0.7237
-18128	2008.48	0.04429	0.64835
-18128.5	2008.48	0.1029	0.60762
-18129	2008.48	0.21526	0.64126
-18129.5	2008.48	0.22514	0.76215
-18130	2008.48	0.1541	0.85368
-18130.5	2008.48	0.0964	0.91767
-18131	2008.48	0.15221	0.78405
-18131.5	2008.48	0.172	0.72975
-18132	2008.48	0.14792	0.71897
-18132.5	2008.48	0.09844	0.81911
-18133	2008.48	0.00678	0.8577
-18133.5	2008.48	0.04907	0.79598
-18134	2008.48	0.14506	0.72224
-18134.5	2008.48	0.19842	0.70484
-18135	2008.48	0.26071	0.75004
-18135.5	2008.48	0.19606	0.69693
-18136	2008.48	0.19515	0.65062
-18136.5	2008.48	0.04525	0.72233
-18137	2008.48	0.00919	0.76895
-18137.5	2008.48	0.16389	0.65261
-18138	2008.48	0.22256	0.75123
-18138.5	2008.48	0.11859	0.82206
-18139	2008.48	0.16306	0.66521
-18139.5	2008.48	0.28197	0.65047
-18140	2008.48	0.19522	0.63513
-18140	2008.98	0.19353	0.61444
-18139.5	2008.98	0.20779	0.68732
-18139	2008.98	0.27592	0.76169
-18138.5	2008.98	0.19102	0.65952
-18138	2008.98	0.00835	0.66799
-18137.5	2008.98	-0.01589	0.70272
-18137	2008.98	0.1306	0.80127
-18136.5	2008.98	0.09968	0.81721
-18136	2008.98	0.08116	0.72966
-18135.4	2008.98	0.07711	0.62046
-18135	2008.98	0.0448	0.70965
-18134.5	2008.98	0.05166	0.73677
-18134	2008.98	0.17671	0.69086
-18133.5	2008.98	0.17434	0.73409
-18133	2008.98	0.15489	0.67029
-18132.5	2008.98	0.16194	0.6509
-18132	2008.98	0.09996	0.76419
-18131.5	2008.98	0.1576	0.70321
-18131	2008.98	0.27289	0.65799
-18130.5	2008.98	0.21911	0.68445
-18130	2008.98	0.14447	0.73295
-18129.5	2008.98	0.21317	0.68205
-18129	2008.98	0.18061	0.65185
-18128.5	2008.98	0.1078	0.5414
-18128	2008.98	0.02623	0.60771
-18127.4	2008.98	0.07639	0.70003
-18127	2008.98	0.07239	0.6153
-18126.4	2008.98	0.07551	0.63028
-18126	2008.98	0.1649	0.64471
-18125.5	2008.98	0.2036	0.52411
-18125	2008.98	0.1616	0.44642
-18124.5	2008.98	0.08026	0.41902
-18124	2008.98	-0.02514	0.44248
-18123.5	2008.98	0.01847	0.55883
-18123	2008.98	0.05452	0.4691
-18122.5	2008.98	0.08659	0.42258
-18122	2008.98	0.09649	0.51036
-18121.5	2008.98	0.06732	0.69206
-18121	2008.98	0.11993	0.70476
-18120.5	2008.98	0.18645	0.58458
-18119.9	2008.98	0.15198	0.56408
-18119.5	2008.98	0.14934	0.52356
-18119	2008.98	0.16238	0.47887
-18118.5	2008.98	-0.00468	0.5215
-18118	2008.98	-0.09759	0.53983
-18117.5	2008.98	-0.09273	0.5349
-18117	2008.98	0.08859	0.53761
-18116.5	2008.98	0.11762	0.54932
-18116	2008.98	0.07494	0.66436
-18115.5	2008.98	0.13959	0.54911
-18114.9	2008.98	0.31584	0.54055
-18114.5	2008.98	0.36957	0.72204
-18114	2008.98	0.36464	0.74321
-18113.5	2008.98	0.24184	0.78936
-18113	2008.98	0.34713	0.87366
-18112.5	2008.98	0.19958	0.83171
-18111.9	2008.98	0.12689	0.80294
-18111.5	2008.98	0.24757	0.83994
-18111	2008.98	0.20095	0.84067
-18110.5	2008.98	0.2339	0.67416
-18110	2008.98	0.15286	0.59412
-18109.4	2008.98	0.11064	0.58177
-18108.9	2008.98	0.05524	0.56132
-18108.5	2008.98	-0.06048	0.56275
-18108	2008.98	-0.0323	0.61188
-18107.4	2008.98	0.06071	0.60397
-18107	2008.98	0.01747	0.52839
-18106.4	2008.98	-0.02991	0.48196
-18106	2008.98	-0.14243	0.55166
-18105.5	2008.98	-0.18036	0.44481
-18105	2008.98	-0.0567	0.30938
-18104.5	2008.98	0.04736	0.35981
-18104	2008.98	0.02151	0.39527
-18103.5	2008.98	-0.00764	0.3569
-18103	2008.98	0.02026	0.28193
-18102.5	2008.98	-0.00079814	0.22143
-18102	2008.98	-0.09444	0.16878
-18101.4	2008.98	-0.06537	0.05376
-18100.9	2008.98	-0.16357	-0.09836
-18100.5	2008.98	-0.25461	-0.27636
-18100	2008.98	-0.21062	-0.38521
-18100	2009.48	-0.14606	-0.36824
-18100.5	2009.48	-0.09551	-0.28683
-18101	2009.48	0.00592	-0.09933
-18101.5	2009.48	0.01703	-0.11935
-18102	2009.48	-0.05769	-0.15569
-18102.5	2009.48	-0.08013	-0.1263
-18103	2009.48	-0.04661	-0.06907
-18103.5	2009.48	-0.1083	-0.01781
-18104	2009.48	-0.08541	0.04223
-18104.5	2009.48	-0.20346	0.10317
-18105	2009.48	-0.22755	0.23816
-18105.5	2009.48	-0.12905	0.27291
-18106	2009.48	-0.15492	0.35754
-18106.5	2009.48	-0.16972	0.3392
-18107	2009.48	-0.10383	0.43946
-18107.5	2009.48	0.0564	0.51783
-18108	2009.48	0.11777	0.59985
-18108.5	2009.48	0.1136	0.665
-18109	2009.48	0.07456	0.63436
-18109.5	2009.48	-0.02224	0.67323
-18110	2009.48	0.01058	0.72775
-18110.5	2009.48	0.03916	0.73474
-18111	2009.48	-0.02474	0.66008
-18111.5	2009.48	0.10545	0.62865
-18112	2009.48	0.1005	0.69868
-18112.5	2009.48	0.1353	0.75553
-18113	2009.48	0.07779	0.88247
-18113.5	2009.48	0.29479	1.02009
-18114	2009.48	0.3363	1.06785
-18114.5	2009.48	0.27954	0.94161
-18115	2009.48	0.2751	1.03747
-18115.5	2009.48	0.29429	1.00062
-18116	2009.48	0.18637	0.95601
-18116.4	2009.48	0.11818	1.03614
-18117	2009.48	0.11841	0.94689
-18117.5	2009.48	0.24005	0.76348
-18118	2009.48	0.18895	0.74879
-18118.5	2009.48	0.16568	0.72065
-18119	2009.48	0.17202	0.5341
-18119.5	2009.48	0.12109	0.47237
-18120	2009.48	0.22129	0.46457
-18120.5	2009.48	0.15914	0.58576
-18121	2009.48	0.20706	0.47836
-18121.5	2009.48	0.21581	0.41401
-18122	2009.48	0.19866	0.55625
-18122.5	2009.48	0.02686	0.41677
-18123	2009.48	0.10054	0.41249
-18123.5	2009.48	0.12566	0.63721
-18124	2009.48	0.14756	0.76782
-18124.5	2009.48	0.06783	0.65169
-18125	2009.48	0.12784	0.57879
-18125.5	2009.48	0.13119	0.63569
-18126	2009.48	0.01348	0.65779
-18126.5	2009.48	0.04256	0.55593
-18127	2009.48	0.00584	0.61415
-18127.5	2009.48	-0.06107	0.65632
-18128	2009.48	0.05513	0.70799
-18128.5	2009.48	0.25023	0.85889
-18129	2009.48	0.25075	0.89156
-18129.5	2009.48	0.23044	0.97632
-18130	2009.48	0.17972	1.01402
-18130.5	2009.48	0.16523	0.92197
-18131	2009.48	0.26595	0.86514
-18131.5	2009.48	0.26279	0.82221
-18132	2009.48	0.2494	0.86341
-18132.5	2009.48	0.17753	0.93444
-18133	2009.48	0.13169	0.93594
-18133.5	2009.48	0.13009	0.86372
-18134	2009.48	0.15837	0.75223
-18134.5	2009.48	0.20004	0.75665
-18135	2009.48	0.28256	0.77621
-18135.5	2009.48	0.16019	0.73562
-18136	2009.48	0.12042	0.80692
-18136.5	2009.48	0.10998	0.683
-18137	2009.48	0.1247	0.62293
-18137.5	2009.48	0.09907	0.60926
-18138	2009.48	0.11562	0.67904
-18138.5	2009.48	0.14242	0.78148
-18139	2009.48	0.13056	0.77825
-18139.5	2009.48	0.26461	0.83613
-18140	2009.48	0.37835	0.75354
-18140	2009.98	0.21535	0.73947
-18139.5	2009.98	0.11159	0.80421
-18139	2009.98	0.09401	0.74396
-18138.5	2009.98	0.14964	0.73895
-18138	2009.98	0.24676	0.73009
-18137.5	2009.98	0.25155	0.75214
-18137	2009.98	0.15855	0.81029
-18136.5	2009.98	0.08603	0.79856
-18136	2009.98	0.24167	0.87836
-18135.5	2009.98	0.35773	0.92277
-18135	2009.98	0.21717	0.79725
-18134.5	2009.98	0.04978	0.71324
-18134	2009.98	0.09653	0.79736
-18133.5	2009.98	0.2556	0.816
-18133	2009.98	0.32389	0.87505
-18132.5	2009.98	0.3591	0.90436
-18132	2009.98	0.3248	0.93835
-18131.5	2009.98	0.20415	1.02303
-18131	2009.98	0.09606	0.85986
-18130.5	2009.98	0.05399	0.78877
-18129.9	2009.98	0.08634	0.78593
-18129.5	2009.98	0.1008	0.76028
-18129	2009.98	0.0839	0.73607
-18128.5	2009.98	0.11508	0.6033
-18127.9	2009.98	0.16154	0.6037
-18127.5	2009.98	0.14528	0.62997
-18127	2009.98	-0.00298	0.7357
-18126.4	2009.98	0.01587	0.71173
-18126	2009.98	0.09027	0.58314
-18125.5	2009.98	0.1666	0.67548
-18124.9	2009.98	0.13843	0.67152
-18124.5	2009.98	0.00487	0.60486
-18124	2009.98	0.04611	0.52358
-18123.4	2009.98	0.1768	0.58968
-18123	2009.98	0.19135	0.61774
-18122.5	2009.98	0.26547	0.60058
-18122	2009.98	0.224	0.61189
-18121.5	2009.98	0.09159	0.57629
-18121	2009.98	-0.00672	0.51885
-18120.5	2009.98	0.01053	0.54276
-18120	2009.98	0.15377	0.53238
-18119.4	2009.98	0.27049	0.39532
-18119	2009.98	0.2525	0.44881
-18118.5	2009.98	0.15922	0.59699
-18118	2009.98	0.07226	0.65039
-18117.4	2009.98	0.14845	0.64058
-18117	2009.98	0.14143	0.72068
-18116.5	2009.98	0.1673	0.80753
-18116	2009.98	0.23523	0.9228
-18115.5	2009.98	0.16296	0.86166
-18115	2009.98	0.12338	0.89847
-18114.4	2009.98	0.21266	1.1747
-18114	2009.98	0.26989	1.17633
-18113.5	2009.98	0.25261	0.98004
-18113	2009.98	0.15193	0.87974
-18112.5	2009.98	0.23012	0.92594
-18111.9	2009.98	0.18197	0.97164
-18111.5	2009.98	0.22612	0.89342
-18111	2009.98	0.13178	0.80332
-18110.5	2009.98	0.10184	0.75858
-18110	2009.98	0.07356	0.62989
-18109.4	2009.98	0.06579	0.58091
-18108.9	2009.98	0.05703	0.651
-18108.5	2009.98	0.0627	0.65629
-18108	2009.98	0.07873	0.60418
-18107.5	2009.98	0.05041	0.56957
-18106.9	2009.98	0.02386	0.54626
-18106.4	2009.98	0.01087	0.59237
-18106	2009.98	-0.03191	0.65326
-18105.4	2009.98	-0.05849	0.63039
-18105	2009.98	-0.06701	0.46855
-18104.5	2009.98	-0.10008	0.41435
-18104	2009.98	0.00445	0.29624
-18103.5	2009.98	-0.0487	0.2605
-18103	2009.98	-0.1369	0.25263
-18102.5	2009.98	-0.15462	0.14412
-18101.9	2009.98	-0.09023	-0.03025
-18101.5	2009.98	-0.06839	-0.25284
-18101	2009.98	-0.17979	-0.43117
-18100.5	2009.98	-0.22378	-0.44342
-18100	2009.98	-0.18348	-0.35799
-18100	2010.48	-0.07442	-0.32607
-18100.5	2010.48	-0.09884	-0.35883
-18101	2010.48	-0.20951	-0.4264
-18101.5	2010.48	-0.2358	-0.47902
-18101.9	2010.48	-0.29945	-0.38023
-18102.5	2010.48	-0.08452	-0.20561
-18103	2010.48	-0.05424	-0.15827
-18103.5	2010.48	-0.18255	-0.02663
-18104	2010.48	-0.2035	0.11583
-18104.5	2010.48	-0.08455	0.29966
-18105	2010.48	0.000407126	0.43822
-18105.5	2010.48	-0.04789	0.51206
-18106	2010.48	-0.05279	0.55451
-18106.5	2010.48	-0.02206	0.62215
-18107	2010.48	0.07243	0.72522
-18107.5	2010.48	0.00556	0.73631
-18108	2010.48	0.01131	0.73525
-18108.5	2010.48	0.04431	0.611
-18109	2010.48	0.10683	0.65103
-18109.5	2010.48	0.11039	0.67682
-18110	2010.48	0.07839	0.64756
-18110.5	2010.48	0.04155	0.73871
-18111	2010.48	-0.00443	0.821
-18111.5	2010.48	0.0944	0.89821
-18112	2010.48	0.17497	0.96968
-18112.5	2010.48	0.19084	0.92308
-18113	2010.48	0.18106	1.00202
-18113.5	2010.48	0.20569	1.10679
-18114	2010.48	0.18845	1.19783
-18114.5	2010.48	0.18552	1.16766
-18115	2010.48	0.11743	1.07214
-18115.5	2010.48	0.16284	1.0966
-18116	2010.48	0.16265	1.14392
-18116.5	2010.48	0.32387	1.13732
-18117	2010.48	0.3312	1.03582
-18117.5	2010.48	0.29052	0.96178
-18118	2010.48	0.2877	0.8245
-18118.5	2010.48	0.24488	0.87987
-18119	2010.48	0.12214	0.74742
-18119.4	2010.48	0.22225	0.52748
-18120	2010.48	0.24448	0.51713
-18120.5	2010.48	0.16072	0.49208
-18121	2010.48	0.05325	0.54984
-18121.5	2010.48	0.05833	0.58062
-18122	2010.48	0.13267	0.62741
-18122.5	2010.48	0.17024	0.67986
-18123	2010.48	0.08208	0.57668
-18123.5	2010.48	0.14409	0.53456
-18124	2010.48	0.13975	0.60453
-18124.5	2010.48	0.12273	0.60876
-18125	2010.48	0.13742	0.62746
-18125.5	2010.48	0.11028	0.63773
-18126	2010.48	0.05231	0.58752
-18126.5	2010.48	-0.000726064	0.67867
-18127	2010.48	-0.07925	0.74041
-18127.5	2010.48	-0.07257	0.64624
-18128	2010.48	0.07809	0.60847
-18128.5	2010.48	0.13766	0.74255
-18129	2010.48	0.0736	0.77803
-18129.5	2010.48	-0.02831	0.89588
-18130	2010.48	0.07306	0.90895
-18130.5	2010.48	0.1519	0.89079
-18131	2010.48	0.13161	0.93452
-18131.5	2010.48	0.15388	0.96798
-18132	2010.48	0.20707	0.96477
-18132.5	2010.48	0.22166	0.882
-18133	2010.48	0.21158	0.81035
-18133.5	2010.48	0.3009	0.82354
-18134	2010.48	0.20528	0.89521
-18134.5	2010.48	0.1968	0.86766
-18135	2010.48	0.1637	0.7806
-18135.5	2010.48	0.0964	0.78264
-18136	2010.48	0.14238	0.83916
-18136.5	2010.48	0.10061	0.95292
-18136.9	2010.48	0.08641	0.76624
-18137.5	2010.48	0.11926	0.71011
-18137.9	2010.48	0.22682	0.85004
-18138.5	2010.48	0.30452	0.84942
-18139	2010.48	0.2212	0.68042
-18139.5	2010.48	0.24506	0.58735
-18140	2010.48	0.27018	0.65399
-18140	2010.98	0.15074	0.73869
-18139.5	2010.98	0.15755	0.85208
-18138.9	2010.98	0.29426	0.87896
-18138.5	2010.98	0.27476	0.78911
-18138	2010.98	0.17288	0.72763
-18137.5	2011.08	0.1982	0.87862
-18137	2010.98	0.28656	0.91276
-18136.5	2011.08	0.28123	0.91968
-18136	2010.98	0.17584	0.92142
-18135.5	2010.98	0.05951	0.88286
-18135	2010.98	0.10134	0.80921
-18134.5	2010.98	0.08152	0.6345
-18134	2010.98	0.09268	0.73571
-18133.5	2010.98	0.16444	0.92493
-18133	2010.98	0.17033	0.84007
-18132.5	2010.98	0.10602	0.7661
-18131.9	2011.08	0.05314	0.72281
-18131.5	2010.98	0.08811	0.76004
-18131	2010.98	0.08029	0.89331
-18130.5	2010.98	0.08683	0.83126
-18130	2010.98	0.05277	0.79942
-18129.4	2011.08	-0.05113	0.8171
-18129	2010.98	0.02153	0.79549
-18128.5	2011.08	0.13144	0.85061
-18128	2010.98	0.21189	0.75787
-18127.5	2011.08	0.25801	0.8191
-18127	2010.98	0.27122	0.82289
-18126.5	2011.08	0.24345	0.70295
-18126	2010.98	0.24407	0.74003
-18125.4	2011.08	0.12738	0.75611
-18125	2010.98	0.13735	0.74603
-18124.5	2011.08	0.16162	0.65227
-18123.9	2010.98	0.13228	0.59924
-18123.5	2010.98	0.08357	0.52402
-18123	2010.98	0.00702	0.55977
-18122.5	2010.98	-0.02395	0.58931
-18121.9	2010.98	-0.01769	0.6049
-18121.5	2011.08	0.01887	0.66982
-18121	2010.98	0.11515	0.56536
-18120.5	2010.98	0.1126	0.48365
-18120	2010.98	0.19611	0.51701
-18119.4	2010.98	0.23883	0.57625
-18119	2010.98	0.14173	0.58701
-18118.5	2011.08	0.17934	0.78704
-18118	2010.98	0.1659	0.80373
-18117.5	2011.08	0.11738	0.76514
-18117	2010.98	0.22884	0.71678
-18116.5	2010.98	0.27037	0.85226
-18116	2010.98	0.30242	0.91919
-18115.5	2010.98	0.31826	1.00463
-18115	2010.98	0.29902	1.14087
-18114.5	2011.08	0.34816	1.22467
-18114	2010.98	0.37331	1.25367
-18113.5	2010.98	0.34371	1.24975
-18113	2011.08	0.35287	1.2586
-18112.5	2010.98	0.42189	1.19686
-18112	2010.98	0.35876	1.15698
-18111.4	2010.98	0.12244	1.11804
-18111	2011.08	0.00501	0.96713
-18110.5	2010.98	0.0966	0.73663
-18110	2010.98	0.0426	0.58122
-18109.5	2010.98	-0.00809	0.5912
-18109	2010.98	-0.04364	0.73561
-18108.5	2010.98	-0.01372	0.71048
-18108	2010.98	-0.02303	0.71021
-18107.5	2010.98	0.03732	0.74758
-18107	2010.98	0.12272	0.78091
-18106.5	2010.98	0.0395	0.8977
-18106	2010.98	-0.0248	0.86429
-18105.5	2010.98	-0.033	0.88283
-18104.9	2010.98	0.00318	0.75439
-18104.5	2010.98	0.05084	0.66238
-18104	2010.98	-0.01739	0.48099
-18103.5	2010.98	0.02474	0.32533
-18103	2011.08	-0.00547	0.19925
-18102.5	2010.98	-0.06309	0.09245
-18102	2010.98	-0.1735	-0.0467
-18101.5	2010.98	-0.1108	-0.26988
-18101	2010.98	-0.06407	-0.39826
-18100.5	2010.98	-0.0797	-0.40103
-18100	2010.98	-0.08524	-0.3531
-18100	2011.58	-0.06615	-0.38391
-18100.5	2011.48	-0.15528	-0.3864
-18101	2011.48	-0.28517	-0.41525
-18101.5	2011.48	-0.32892	-0.34467
-18102	2011.48	-0.18697	-0.24246
-18102.5	2011.48	-0.20263	-0.20147
-18103	2011.48	-0.1619	-0.11542
-18103.5	2011.48	-0.03443	0.06122
-18104	2011.48	0.01632	0.19459
-18104.5	2011.48	0.03401	0.34287
-18105	2011.48	0.0585	0.54497
-18105.5	2011.48	0.02551	0.78312
-18106	2011.48	-0.08412	0.9281
-18106.5	2011.48	-0.06124	0.91731
-18107	2011.48	0.03641	0.73306
-18107.5	2011.48	0.04914	0.7054
-18108	2011.48	-0.00425	0.7482
-18108.5	2011.48	-0.04438	0.808
-18109	2011.48	0.05788	0.75557
-18109.5	2011.48	0.01752	0.87418
-18110	2011.48	0.06368	0.93543
-18110.5	2011.48	0.11706	0.91853
-18111	2011.48	0.28851	0.91494
-18111.5	2011.48	0.35372	0.92581
-18112	2011.48	0.38778	1.02172
-18112.5	2011.48	0.37544	1.09263
-18113	2011.48	0.36729	1.2078
-18113.5	2011.48	0.31571	1.2465
-18114	2011.48	0.24642	1.2416
-18114.5	2011.48	0.23437	1.35112
-18115	2011.48	0.201	1.40524
-18115.5	2011.48	0.33529	1.34202
-18116	2011.48	0.3217	1.3369
-18116.5	2011.48	0.2883	1.32813
-18117	2011.48	0.29302	1.20362
-18117.5	2011.48	0.1529	1.1522
-18118	2011.48	0.11863	1.05393
-18118.5	2011.48	0.15482	0.95246
-18119	2011.48	0.24574	0.87333
-18119.5	2011.48	0.2064	0.69835
-18120	2011.48	0.06377	0.49763
-18120.5	2011.48	0.05782	0.41942
-18121	2011.48	0.05319	0.50118
-18121.5	2011.48	0.07143	0.61464
-18122	2011.48	0.15594	0.5701
-18122.5	2011.48	0.19201	0.55213
-18123	2011.48	0.20046	0.58692
-18123.5	2011.48	0.15903	0.63219
-18124	2011.48	0.24501	0.70833
-18124.5	2011.48	0.20998	0.6992
-18125	2011.48	0.21173	0.71458
-18125.5	2011.48	0.21916	0.72695
-18126	2011.48	0.18903	0.78705
-18126.5	2011.48	0.17518	0.88753
-18127	2011.48	0.22567	1.01328
-18127.5	2011.48	0.21397	0.92541
-18128	2011.48	0.2542	0.87499
-18128.5	2011.48	0.27912	0.74693
-18129	2011.48	0.25787	0.77359
-18129.5	2011.48	0.07575	0.71433
-18130	2011.48	0.12817	0.6633
-18130.5	2011.48	0.19555	0.66515
-18131	2011.48	0.14897	0.77561
-18131.5	2011.48	0.14552	1.00507
-18132	2011.48	0.17981	0.92018
-18132.5	2011.48	0.34852	0.71018
-18133	2011.48	0.3691	0.71405
-18133.5	2011.48	0.25121	0.79814
-18134	2011.48	0.26107	0.75687
-18134.5	2011.48	0.28742	0.85685
-18135	2011.48	0.27749	1.00848
-18135.5	2011.48	0.24944	1.08706
-18136	2011.48	0.18511	0.99733
-18136.5	2011.48	0.17921	0.87731
-18137	2011.48	0.21402	0.86081
-18137.5	2011.48	0.19883	0.83335
-18138	2011.48	0.12674	0.81136
-18138.5	2011.48	0.11421	0.85717
-18139	2011.48	0.23094	0.84627
-18139.5	2011.48	0.14686	0.8153
-18140	2011.48	0.06362	0.7799
-18140	2011.98	0.03437	0.8133
-18139.5	2011.98	0.01452	0.72277
-18139	2011.98	0.1174	0.63401
-18138.5	2011.98	0.09427	0.7013
-18138	2011.98	0.204	0.73545
-18137.5	2011.98	0.18844	0.70392
-18137	2011.98	0.16675	0.81553
-18136.4	2011.98	0.23837	0.75079
-18136	2011.98	0.1494	0.80372
-18135.5	2011.98	0.1842	0.85383
-18135	2011.98	0.24064	0.87486
-18134.5	2011.98	0.15188	0.93051
-18134	2011.98	0.1959	0.78711
-18133.5	2011.98	0.3207	0.81358
-18133	2011.98	0.35777	0.9071
-18132.5	2011.98	0.40307	0.8095
-18132	2011.98	0.29827	0.74299
-18131.5	2011.98	0.24755	0.7706
-18131	2011.98	0.13745	0.90903
-18130.5	2011.98	-0.01524	1.00069
-18130	2011.98	0.02904	0.99182
-18129.5	2011.98	0.07893	0.94631
-18129	2011.98	0.12476	0.94506
-18128.4	2011.98	0.24577	0.88334
-18127.9	2011.98	0.13379	0.72885
-18127.5	2011.98	0.06952	0.6874
-18126.9	2011.98	0.1021	0.82489
-18126.5	2011.98	0.17974	0.80977
-18125.9	2011.98	0.23146	0.7851
-18125.4	2011.98	0.17931	0.65137
-18124.9	2011.98	0.16445	0.57179
-18124.5	2011.98	0.11043	0.56145
-18123.9	2011.98	0.20483	0.64867
-18123.5	2011.98	0.16499	0.66302
-18123	2011.98	0.05501	0.66503
-18122.5	2011.98	0.05003	0.72667
-18121.9	2011.98	0.09634	0.7653
-18121.5	2011.98	0.1092	0.65448
-18121	2011.98	0.16281	0.60712
-18120.5	2011.98	0.15501	0.66301
-18120	2011.98	0.21174	0.69396
-18119.5	2011.98	0.21396	0.75044
-18119	2011.98	0.19824	0.73893
-18118.4	2011.98	0.24037	0.76436
-18118	2011.98	0.27425	0.83228
-18117.5	2011.98	0.31209	0.87443
-18117	2011.98	0.3115	0.98744
-18116.4	2011.98	0.41937	1.10481
-18116	2011.98	0.47147	1.26675
-18115.5	2011.98	0.50195	1.47341
-18115	2011.98	0.48238	1.4522
-18114.5	2011.98	0.54603	1.50646
-18113.9	2011.98	0.46175	1.57922
-18113.5	2011.98	0.37052	1.43844
-18113	2011.98	0.33098	1.38713
-18112.5	2011.98	0.25055	1.45341
-18111.9	2011.98	0.20615	1.34517
-18111.5	2011.98	0.23919	1.3205
-18111	2011.98	0.26901	1.20054
-18110.5	2011.98	0.34841	1.12501
-18109.9	2011.98	0.35296	0.99417
-18109.5	2011.98	0.22656	0.939
-18108.9	2011.98	0.19029	0.85255
-18108.5	2011.98	0.18376	0.8505
-18108	2011.98	0.0803	0.95468
-18107.5	2011.98	0.0205	0.94043
-18107	2011.98	-0.00761	0.86688
-18106.5	2011.98	-0.00292	0.91622
-18106	2011.98	-0.03349	1.01062
-18105.5	2011.98	-0.05499	1.01736
-18105	2011.98	-0.12467	0.88683
-18104.5	2011.98	-0.12524	0.71386
-18103.9	2011.98	-0.10578	0.48981
-18103.5	2011.98	-0.10512	0.34965
-18102.9	2011.98	-0.01158	0.18989
-18102.5	2011.98	0.027	0.00413
-18102	2011.98	-0.11178	-0.27361
-18101.4	2011.98	-0.13312	-0.34059
-18100.9	2011.98	-0.10346	-0.33536
-18100.5	2011.98	-0.12514	-0.50631
-18100	2011.98	-0.10071	-0.56985
-18100	2012.48	-0.02355	-0.61005
-18100.4	2012.48	-0.03848	-0.57157
-18101	2012.48	0.03916	-0.54228
-18101.5	2012.48	-0.08636	-0.42892
-18102	2012.48	-0.14657	-0.38032
-18102.5	2012.48	-0.1574	-0.29068
-18103	2012.48	-0.2229	-0.05186
-18103.5	2012.48	-0.15115	0.11507
-18104	2012.48	-0.00164	0.2666
-18104.5	2012.48	0.03988	0.46445
-18105	2012.48	-0.07297	0.56418
-18105.5	2012.48	-0.09474	0.69181
-18106	2012.48	-0.01902	0.9796
-18106.5	2012.48	0.00412	1.12066
-18107	2012.48	0.11543	1.24991
-18107.5	2012.48	0.21616	1.37076
-18108	2012.48	0.12614	1.22998
-18108.5	2012.48	0.06277	1.04371
-18109	2012.48	0.06963	0.92803
-18109.5	2012.48	0.13704	0.9039
-18110	2012.48	0.2204	0.89507
-18110.5	2012.48	0.24082	1.03689
-18111	2012.48	0.13538	1.14489
-18111.5	2012.48	0.16353	1.25055
-18112	2012.48	0.11465	1.31027
-18112.5	2012.48	0.10947	1.40609
-18113	2012.48	0.09828	1.3928
-18113.5	2012.48	0.24675	1.47359
-18114	2012.48	0.3251	1.57607
-18114.5	2012.48	0.35202	1.58166
-18115	2012.48	0.46166	1.57119
-18115.5	2012.48	0.47001	1.50927
-18116	2012.48	0.5028	1.42956
-18116.5	2012.48	0.50504	1.35218
-18117	2012.48	0.46921	1.28122
-18117.5	2012.48	0.37845	1.11059
-18118	2012.48	0.31933	1.00106
-18118.5	2012.58	0.30594	0.9956
-18119	2012.48	0.32428	1.01901
-18119.5	2012.48	0.27634	1.03541
-18120	2012.48	0.1269	0.8091
-18120.5	2012.48	0.10397	0.71412
-18121	2012.48	0.03749	0.73144
-18121.5	2012.48	0.03559	0.78481
-18122	2012.48	0.02677	0.75303
-18122.5	2012.48	-0.0524	0.74572
-18123	2012.48	0.03344	0.72054
-18123.5	2012.48	0.000947693	0.7395
-18124	2012.48	-0.04547	0.7425
-18124.5	2012.48	-0.01162	0.70793
-18125	2012.48	-0.00747	0.70739
-18125.5	2012.48	0.12514	0.59949
-18126	2012.48	0.15131	0.68963
-18126.5	2012.48	0.18896	0.66675
-18127	2012.48	0.24758	0.70867
-18127.5	2012.48	0.25872	0.8305
-18128	2012.48	0.24625	1.00054
-18128.5	2012.48	0.21699	1.02596
-18129	2012.48	0.24766	0.87725
-18129.5	2012.48	0.2841	0.85146
-18130	2012.48	0.22085	0.85459
-18130.5	2012.48	0.28901	0.95652
-18131	2012.48	0.19391	0.96542
-18131.5	2012.48	0.12652	0.94248
-18132	2012.48	0.02447	0.80958
-18132.5	2012.48	0.0489	0.86289
-18133	2012.48	0.14331	0.95912
-18133.5	2012.48	0.25294	0.89917
-18134	2012.48	0.18281	0.86332
-18134.5	2012.48	0.18412	0.94455
-18134.9	2012.48	0.2464	0.95871
-18135.5	2012.48	0.1285	0.93767
-18136	2012.48	0.12305	1.01383
-18136.5	2012.48	0.2148	0.95209
-18137	2012.48	0.16507	0.86221
-18137.4	2012.48	0.10221	0.8217
-18138	2012.48	0.14221	0.8152
-18138.5	2012.48	0.09989	0.8339
-18139	2012.48	0.10285	0.79997
-18139.5	2012.48	0.26295	0.80629
-18140	2012.48	0.25745	0.78528
-18140	2012.98	0.22792	0.80512
-18139.5	2012.98	0.34995	0.89079
-18139	2012.98	0.25904	0.81399
-18138.5	2012.98	0.27532	0.80727
-18138	2012.98	0.30819	0.92028
-18137.4	2012.98	0.27309	0.90055
-18137	2012.98	0.31609	0.95075
-18136.5	2012.98	0.23602	0.96385
-18136	2012.98	0.2676	0.99074
-18135.5	2012.98	0.29912	0.9735
-18135	2012.98	0.3434	0.88814
-18134.5	2012.98	0.23106	0.84504
-18133.9	2012.98	0.18603	0.90654
-18133.5	2012.98	0.29299	0.97576
-18133	2012.98	0.30898	0.91655
-18132.4	2012.98	0.28239	0.95821
-18131.9	2012.98	0.29569	0.94853
-18131.5	2012.98	0.35021	1.00728
-18131	2012.98	0.3643	1.05409
-18130.5	2012.98	0.25227	1.02876
-18130	2012.98	0.15494	1.09802
-18129.5	2012.98	0.05233	1.09569
-18129	2012.98	0.08686	0.96781
-18128.5	2012.98	0.13342	0.95737
-18128	2012.98	0.12728	0.84352
-18127.5	2012.98	0.20457	0.77276
-18126.9	2012.98	0.1038	0.79415
-18126.5	2012.98	0.08107	0.88187
-18125.9	2012.98	0.06923	0.84811
-18125.5	2012.98	0.17294	0.8161
-18124.9	2012.98	0.12205	0.75978
-18124.5	2012.98	0.10046	0.63619
-18124	2012.98	0.07237	0.67115
-18123.5	2012.98	0.06703	0.68444
-18123	2012.98	0.11589	0.60103
-18122.5	2012.98	0.16637	0.5984
-18122	2012.98	0.16667	0.52921
-18121.5	2012.98	0.1458	0.58114
-18121	2012.98	0.13352	0.68831
-18120.5	2012.98	0.10659	0.64966
-18120	2012.98	0.14349	0.62643
-18119.5	2012.98	0.19486	0.61898
-18119	2012.98	0.27834	0.68737
-18118.5	2012.98	0.25902	0.86473
-18118	2012.98	0.2351	1.10714
-18117.5	2012.98	0.20328	1.17986
-18116.9	2012.98	0.20743	1.13697
-18116.4	2012.98	0.34433	1.36217
-18116	2012.98	0.47963	1.42633
-18115.5	2012.98	0.5451	1.41775
-18114.9	2012.98	0.63002	1.56467
-18114.4	2012.98	0.59515	1.6521
-18114	2012.98	0.5263	1.78138
-18113.5	2012.98	0.32018	1.8641
-18113	2012.98	0.21699	1.79951
-18112.5	2012.98	0.21712	1.70662
-18112	2012.98	0.13087	1.57598
-18111.5	2012.98	0.15147	1.51065
-18111	2012.98	0.16019	1.47164
-18110.5	2012.98	0.23191	1.4439
-18110	2012.98	0.3059	1.36369
-18109.5	2012.98	0.29508	1.34169
-18108.9	2012.98	0.18889	1.34077
-18108.5	2012.98	0.16883	1.34309
-18108	2012.98	0.08428	1.33001
-18107.5	2012.98	0.0267	1.45517
-18107	2012.98	0.11216	1.50066
-18106.5	2012.98	0.1654	1.40866
-18106	2012.98	0.15633	1.23686
-18105.5	2012.98	0.14361	1.12286
-18105	2012.98	0.06376	0.98325
-18104.5	2012.98	-0.13356	0.80426
-18104	2012.98	-0.15419	0.68176
-18103.5	2012.98	-0.13475	0.45445
-18102.9	2012.98	-0.03917	0.20131
-18102.4	2012.98	-0.00847	-0.09524
-18102	2012.98	-0.08929	-0.33569
-18101.4	2012.98	-0.14218	-0.51466
-18101	2012.98	-0.25637	-0.66751
-18100.5	2012.98	-0.18726	-0.71674
-18100	2012.98	-0.22101	-0.73495
-18100	2013.58	-0.15735	-0.77596
-18100.5	2013.58	-0.16749	-0.86255
-18101	2013.48	-0.15205	-0.91491
-18101.5	2013.58	-0.1606	-0.84512
-18102	2013.48	-0.28323	-0.72107
-18102.5	2013.48	-0.34016	-0.59862
-18103	2013.48	-0.20701	-0.42186
-18103.5	2013.48	-0.1294	-0.08658
-18104	2013.48	-0.0895	0.10145
-18104.5	2013.48	-0.11608	0.28918
-18105	2013.48	-0.09152	0.54847
-18105.5	2013.48	-0.07227	0.85782
-18106	2013.48	-0.03861	1.09951
-18106.5	2013.48	-0.00296	1.36998
-18107	2013.48	-0.07675	1.5015
-18107.5	2013.48	-0.04807	1.52842
-18108	2013.48	0.06961	1.69901
-18108.5	2013.48	0.09725	1.59918
-18109	2013.48	0.15766	1.50433
-18109.5	2013.48	0.28519	1.44356
-18110	2013.48	0.30858	1.60255
-18110.5	2013.48	0.20315	1.53951
-18111	2013.48	0.05623	1.53706
-18111.5	2013.48	0.09676	1.5361
-18112	2013.48	0.10296	1.59013
-18112.5	2013.48	0.17286	1.75205
-18113	2013.48	0.38884	1.82508
-18113.5	2013.48	0.39225	1.87305
-18114	2013.48	0.37015	1.89526
-18114.5	2013.48	0.44163	2.00034
-18115	2013.48	0.48468	1.99422
-18115.5	2013.48	0.59646	1.80801
-18116	2013.48	0.63437	1.74942
-18116.5	2013.48	0.6	1.70816
-18117	2013.48	0.47664	1.66496
-18117.5	2013.48	0.42639	1.48748
-18118	2013.48	0.49198	1.34348
-18118.5	2013.48	0.51503	1.26732
-18119	2013.48	0.42804	1.09482
-18119.5	2013.48	0.30363	1.10018
-18120	2013.48	0.26512	1.08348
-18120.5	2013.48	0.16749	0.83727
-18121	2013.48	0.07674	0.68223
-18121.5	2013.48	0.18163	0.67153
-18122	2013.48	0.20181	0.73582
-18122.5	2013.48	0.21411	0.76663
-18123	2013.48	0.25033	0.72366
-18123.5	2013.48	0.11081	0.75968
-18124	2013.48	0.129	0.80733
-18124.5	2013.48	0.19128	0.77961
-18125	2013.48	0.08882	0.72282
-18125.5	2013.48	0.10511	0.83357
-18126	2013.48	0.1398	0.91457
-18126.5	2013.48	0.08393	0.90977
-18127	2013.48	0.14139	0.9205
-18127.5	2013.48	0.27612	0.96975
-18128	2013.48	0.25611	0.93144
-18128.5	2013.48	0.23737	0.82979
-18129	2013.48	0.10191	0.83826
-18129.5	2013.48	0.08919	0.95462
-18130	2013.48	0.15808	0.97807
-18130.5	2013.48	0.1214	0.8504
-18131	2013.48	0.15489	0.82185
-18131.5	2013.48	0.07636	0.90515
-18132	2013.48	0.0158	0.93353
-18132.5	2013.48	0.10573	0.939
-18133	2013.48	0.06549	0.8606
-18133.5	2013.48	0.04024	0.95269
-18134	2013.48	0.11549	0.88854
-18134.5	2013.48	0.22917	0.7978
-18135	2013.48	0.15943	0.92314
-18135.5	2013.48	0.06222	0.99297
-18136	2013.48	0.01448	0.83419
-18136.5	2013.48	0.01306	0.90489
-18137	2013.48	0.1042	0.92767
-18137.5	2013.48	0.20661	0.9241
-18138	2013.48	0.23171	0.99118
-18138.5	2013.48	0.26246	0.87607
-18139	2013.48	0.27158	0.73475
-18139.5	2013.48	0.28399	0.75833
-18140	2013.48	0.19688	0.91194
-18140	2013.98	0.30237	0.96138
-18139.5	2013.88	0.39165	0.90622
-18139	2013.98	0.34791	0.89737
-18138.5	2013.98	0.32086	0.92511
-18137.9	2013.98	0.32364	0.89292
-18137.5	2013.98	0.25296	0.76576
-18137	2013.98	0.16406	0.77879
-18136.4	2013.98	0.04222	0.81732
-18136	2013.98	0.16026	0.88484
-18135.5	2013.98	0.12894	0.84549
-18134.9	2013.98	0.19865	0.93106
-18134.5	2013.98	0.33728	0.99805
-18134	2013.98	0.35722	1.07795
-18133.4	2013.98	0.16383	1.0684
-18132.9	2013.98	0.02451	1.03182
-18132.5	2013.98	0.10494	0.95789
-18132	2013.98	0.13566	0.89826
-18131.5	2013.98	0.1918	0.87824
-18131	2013.98	0.19387	0.78324
-18130.4	2013.98	0.21638	0.80311
-18130	2013.98	0.20755	0.80702
-18129.5	2013.98	0.0901	0.79631
-18129	2013.98	0.15055	0.82897
-18128.4	2013.98	-0.01808	0.80342
-18127.9	2013.98	-0.0352	0.87451
-18127.5	2013.98	0.1164	0.89073
-18127	2013.98	0.09433	0.8774
-18126.4	2013.98	0.14717	0.83496
-18126	2013.98	0.20004	0.86852
-18125.5	2013.98	0.12577	0.89726
-18124.9	2013.98	0.22841	0.94828
-18124.5	2013.98	0.17489	0.96066
-18124	2013.98	0.14807	0.77455
-18123.5	2013.98	0.13769	0.77571
-18123	2013.98	0.18398	0.71623
-18122.5	2013.98	0.1428	0.68986
-18122	2013.98	0.24766	0.75097
-18121.5	2013.98	0.23257	0.83063
-18121	2013.98	0.21531	0.85617
-18120.5	2013.98	0.15895	0.80228
-18120	2013.98	0.14354	0.94729
-18119.5	2013.98	0.10732	1.04641
-18119	2013.98	0.1724	1.05027
-18118.5	2013.98	0.26756	1.07617
-18118	2013.98	0.27784	1.24092
-18117.5	2013.98	0.39316	1.35328
-18116.9	2013.98	0.44686	1.46457
-18116.5	2013.98	0.51594	1.55933
-18116	2013.98	0.58737	1.88222
-18115.5	2013.98	0.4973	1.99333
-18115	2013.98	0.45763	1.99794
-18114.5	2013.98	0.48402	2.05869
-18114	2013.98	0.54541	2.16802
-18113.5	2013.98	0.54931	2.1399
-18113	2013.98	0.5087	2.05092
-18112.5	2013.98	0.47725	1.88704
-18112	2013.98	0.47929	1.72091
-18111.4	2013.98	0.39528	1.72057
-18111	2013.98	0.25592	1.73501
-18110.4	2013.98	0.24758	1.82778
-18110	2013.98	0.20445	1.74447
-18109.5	2013.98	0.28223	1.60182
-18109	2013.98	0.33554	1.5121
-18108.5	2013.98	0.21002	1.54897
-18108	2013.98	0.27902	1.66484
-18107.5	2013.98	0.36507	1.73498
-18107	2013.98	0.17447	1.77316
-18106.5	2013.98	0.14936	1.71035
-18106	2013.98	0.15844	1.59846
-18105.5	2013.98	0.10485	1.49412
-18104.9	2013.88	0.11766	1.2424
-18104.5	2013.98	0.08764	0.9793
-18104	2013.98	-0.06522	0.77609
-18103.5	2013.98	-0.1168	0.55767
-18103	2013.98	-0.12764	0.33489
-18102.5	2013.98	-0.24145	0.01082
-18101.9	2013.98	-0.20756	-0.47025
-18101.5	2013.98	-0.24976	-0.66296
-18101	2013.98	-0.35229	-0.76549
-18100.5	2013.98	-0.14518	-0.81946
-18100	2013.98	-0.12589	-0.84741
-18100	2014.48	-0.11911	-0.99656
-18100.5	2014.48	-0.18732	-1.15722
-18101	2014.38	-0.39739	-1.21736
-18101.5	2014.48	-0.38093	-1.17174
-18102	2014.38	-0.33044	-0.95862
-18102.5	2014.48	-0.34102	-0.89139
-18103	2014.48	-0.2626	-0.73926
-18103.5	2014.48	-0.25898	-0.44635
-18104	2014.48	-0.1895	-0.12891
-18104.5	2014.48	-0.05706	0.2445
-18105	2014.48	-0.0137	0.61116
-18105.5	2014.48	-0.01739	0.99092
-18106	2014.48	-0.04714	1.28986
-18106.5	2014.48	0.06577	1.57431
-18107	2014.48	0.10186	1.77125
-18107.5	2014.48	0.06008	1.78109
-18108	2014.48	0.09445	1.86378
-18108.5	2014.48	0.15218	2.08876
-18109	2014.48	0.22652	2.14139
-18109.5	2014.48	0.28127	2.03645
-18110	2014.48	0.26163	1.98244
-18110.5	2014.48	0.39625	2.00464
-18111	2014.48	0.32928	2.04382
-18111.5	2014.48	0.39623	2.00632
-18112	2014.48	0.43641	1.96676
-18112.5	2014.48	0.59763	2.12115
-18113	2014.48	0.6023	2.19949
-18113.5	2014.48	0.57998	2.13387
-18114	2014.48	0.6965	2.18732
-18114.5	2014.48	0.6621	2.2792
-18115.2	2014.48	0.64022	2.33738
-18115.5	2014.48	0.65813	2.28885
-18116	2014.48	0.59433	2.14017
-18116.5	2014.48	0.64638	2.00007
-18117	2014.48	0.73202	1.83653
-18117.5	2014.48	0.58954	1.67717
-18118	2014.48	0.46739	1.5747
-18118.5	2014.48	0.3595	1.53089
-18119	2014.48	0.3184	1.21718
-18119.5	2014.48	0.2649	1.05339
-18120	2014.48	0.23777	0.98848
-18120.5	2014.48	0.27405	1.01301
-18121	2014.48	0.18667	1.00364
-18121.5	2014.48	0.30727	0.89374
-18122	2014.48	0.29846	0.75029
-18122.5	2014.48	0.05231	0.79796
-18123	2014.48	0.02406	0.81473
-18123.5	2014.48	0.00662	0.87312
-18124	2014.48	0.00581	0.76352
-18124.5	2014.48	0.10603	0.83961
-18125	2014.48	0.08373	0.82519
-18125.5	2014.48	0.11429	0.79224
-18126	2014.48	0.17549	0.91829
-18126.5	2014.48	0.21233	0.8953
-18127	2014.48	0.22002	0.85466
-18127.4	2014.48	0.23784	0.86279
-18128	2014.48	0.11117	0.85029
-18128.5	2014.48	0.23786	0.89512
-18129	2014.48	0.22571	0.88107
-18129.5	2014.48	0.09043	0.90526
-18130	2014.48	0.18717	0.90286
-18130.5	2014.48	0.17319	0.94469
-18131	2014.48	0.15491	0.93898
-18131.5	2014.48	0.17679	0.91823
-18132	2014.48	0.17242	0.89167
-18132.5	2014.48	0.20084	0.9588
-18133	2014.48	0.20593	1.05534
-18133.5	2014.48	0.28712	1.00183
-18134	2014.48	0.35471	0.87628
-18134.5	2014.48	0.32492	0.81344
-18135	2014.48	0.32514	0.89818
-18135.5	2014.48	0.35397	0.92542
-18136	2014.48	0.40454	0.80262
-18136.5	2014.48	0.38668	0.84271
-18137	2014.48	0.34727	0.91642
-18137.5	2014.48	0.31457	0.82538
-18138	2014.48	0.1605	0.82087
-18138.5	2014.48	0.09879	0.91448
-18139	2014.48	0.22578	1.03354
-18139.5	2014.48	0.24134	1.01473
-18140	2014.48	0.24396	0.89472
-18140	2014.98	0.16454	0.9372
-18139.5	2014.98	0.11863	1.0164
-18139	2014.98	0.18102	0.85335
-18138.5	2014.98	0.22703	0.81425
-18138	2014.98	0.27594	0.85459
-18137.5	2014.98	0.32421	0.983
-18136.9	2014.98	0.29347	1.06502
-18136.5	2014.98	0.3028	1.03532
-18136	2014.98	0.27388	0.88329
-18135.5	2014.98	0.17789	0.86817
-18134.9	2014.98	0.22695	0.89259
-18134.5	2014.98	0.23618	0.92843
-18133.9	2014.98	0.15153	0.93478
-18133.5	2014.98	0.20254	0.92928
-18133	2014.98	0.23112	0.95339
-18132.5	2014.98	0.23996	0.94767
-18132	2014.98	0.31713	0.90835
-18131.4	2014.98	0.36751	0.85767
-18130.9	2014.98	0.31284	0.92524
-18130.5	2014.98	0.21364	0.97035
-18130	2014.98	0.18852	0.95477
-18129.5	2014.98	0.13397	0.97885
-18128.9	2014.98	0.10748	0.91177
-18128.5	2014.98	0.05787	0.95514
-18128	2014.98	-0.00816	0.9503
-18127.5	2014.98	0.05277	0.89424
-18127	2014.98	0.09687	0.88978
-18126.5	2014.98	0.18623	0.94361
-18126	2014.98	0.22081	0.98742
-18125.5	2014.98	0.17117	0.82383
-18125	2014.98	0.10716	0.82299
-18124.4	2014.98	0.22916	0.89866
-18124	2014.98	0.1769	0.91785
-18123.4	2014.98	0.09704	0.81307
-18122.9	2014.98	0.09125	0.77244
-18122.5	2014.98	0.1295	0.80886
-18122	2014.98	0.20266	0.86297
-18121.5	2014.98	0.26653	0.93148
-18120.9	2014.98	0.23918	0.97929
-18120.5	2014.98	0.09013	1.01238
-18119.9	2014.98	0.06662	1.08434
-18119.5	2014.98	0.21277	1.09078
-18118.9	2014.98	0.2	1.10918
-18118.5	2014.98	0.22591	1.19701
-18118	2014.98	0.22621	1.2316
-18117.4	2014.98	0.40489	1.38007
-18117	2014.98	0.53619	1.59644
-18116.5	2014.98	0.60625	1.80984
-18116	2014.98	0.67068	1.86421
-18115.5	2014.98	0.67934	2.14397
-18115	2014.98	0.66444	2.45919
-18114.4	2014.98	0.70264	2.48844
-18114	2014.98	0.70308	2.48032
-18113.5	2014.98	0.80506	2.49551
-18113	2014.98	0.77276	2.33692
-18112.5	2014.98	0.58447	2.18959
-18112	2014.98	0.49061	2.17099
-18111.5	2014.98	0.40443	2.21143
-18111	2014.98	0.37324	2.14969
-18110.5	2014.98	0.40445	2.10544
-18110	2014.98	0.23958	2.16408
-18109.4	2014.98	0.24224	2.18112
-18109	2014.98	0.32593	2.16752
-18108.5	2014.98	0.1745	2.03732
-18108	2014.98	0.1004	1.97957
-18107.5	2014.98	0.12431	2.0525
-18106.9	2014.98	0.09989	2.1295
-18106.5	2014.98	0.04698	2.06341
-18105.9	2014.98	-0.00306	1.69939
-18105.5	2014.98	-0.06408	1.4197
-18105	2014.98	-0.08086	1.16549
-18104.4	2014.98	-0.06354	0.83216
-18104	2014.98	-0.14344	0.53207
-18103.5	2014.98	-0.19167	0.17766
-18103	2014.98	-0.1747	-0.19132
-18102.5	2014.98	-0.22929	-0.50868
-18102	2014.98	-0.33749	-0.75104
-18101.4	2014.98	-0.35901	-1.02819
-18100.9	2014.98	-0.29765	-1.15046
-18100.5	2014.98	-0.24241	-1.31274
-18099.9	2014.98	-0.21945	-1.36539
-18100	2015.48	-0.2808	-1.39807
-18100.5	2015.48	-0.34777	-1.38967
-18101	2015.48	-0.3069	-1.43606
-18101.5	2015.48	-0.32215	-1.52456
-18102	2015.48	-0.3984	-1.50622
-18102.5	2015.48	-0.30987	-1.37348
-18103	2015.48	-0.33085	-1.21815
-18103.5	2015.48	-0.34575	-0.81857
-18104	2015.48	-0.33718	-0.38349
-18104.5	2015.48	-0.31662	-0.04562
-18105	2015.48	-0.17944	0.37643
-18105.5	2015.48	-0.12299	0.77072
-18106	2015.48	-0.18437	1.09893
-18106.5	2015.48	-0.09974	1.46215
-18107	2015.48	0.03244	1.75894
-18107.5	2015.48	0.08465	2.0433
-18108	2015.48	0.21708	2.10937
-18108.5	2015.48	0.28358	2.11498
-18109	2015.48	0.32148	2.16281
-18109.5	2015.48	0.35928	2.20656
-18110	2015.48	0.40929	2.33202
-18110.5	2015.48	0.44196	2.35644
-18111	2015.48	0.50459	2.38071
-18111.5	2015.48	0.50856	2.43867
-18112	2015.48	0.4391	2.35765
-18112.5	2015.48	0.52291	2.37592
-18113	2015.48	0.6247	2.4839
-18113.5	2015.48	0.69892	2.56993
-18114	2015.48	0.75067	2.60433
-18114.5	2015.48	0.76769	2.66995
-18115	2015.48	0.7579	2.7042
-18115.5	2015.48	0.75659	2.62027
-18116	2015.48	0.78039	2.50497
-18116.4	2015.48	0.78385	2.46237
-18117	2015.48	0.70275	2.3741
-18117.5	2015.48	0.61818	2.10995
-18118	2015.48	0.63519	1.93938
-18118.5	2015.48	0.62692	1.69741
-18119	2015.48	0.49679	1.36227
-18119.5	2015.48	0.41699	1.1745
-18120	2015.48	0.24769	1.11495
-18120.5	2015.48	0.22914	1.04001
-18121	2015.48	0.168	0.93347
-18121.5	2015.48	0.12559	0.81136
-18122	2015.48	0.12642	0.76713
-18122.4	2015.48	0.09767	0.75977
-18123	2015.48	0.17755	0.83146
-18123.4	2015.48	0.21611	0.8177
-18124	2015.48	0.23545	0.84876
-18124.5	2015.48	0.04926	0.77
-18125	2015.48	-0.01026	0.76093
-18125.5	2015.48	0.18131	0.96353
-18126	2015.48	0.30902	0.9862
-18126.5	2015.48	0.27861	0.94928
-18127	2015.48	0.28625	0.9067
-18127.5	2015.48	0.31564	0.92773
-18128	2015.48	0.19701	1.11359
-18128.5	2015.48	0.16788	1.1119
-18129	2015.48	0.20234	1.03082
-18129.5	2015.48	0.12571	1.0038
-18130	2015.48	0.14186	1.11178
-18130.5	2015.48	0.24757	1.16624
-18131	2015.48	0.37749	1.11402
-18131.5	2015.48	0.40678	1.06997
-18132	2015.48	0.30498	1.04122
-18132.5	2015.48	0.2057	1.09146
-18132.9	2015.48	0.23381	1.03662
-18133.4	2015.48	0.32507	1.06096
-18134	2015.48	0.32192	1.13652
-18134.5	2015.48	0.27381	1.22135
-18135	2015.48	0.24408	1.13624
-18135.5	2015.48	0.39528	0.94216
-18136	2015.48	0.40172	0.93418
-18136.5	2015.48	0.26155	0.96063
-18137	2015.48	0.26426	0.95197
-18137.5	2015.48	0.27786	0.92091
-18138	2015.48	0.26283	0.87576
-18138.5	2015.48	0.33807	0.95173
-18139	2015.48	0.37364	0.96004
-18139.5	2015.48	0.24275	0.93533
-18140	2015.48	0.15693	0.91751
-18140	2015.98	0.15083	0.89638
-18139.5	2015.98	0.27782	0.89163
-18139	2015.98	0.32692	0.84234
-18138.5	2015.88	0.34246	0.91518
-18138	2015.98	0.35178	0.94992
-18137.5	2016.08	0.38333	0.95723
-18137	2016.08	0.32305	0.9494
-18136.5	2016.08	0.33286	0.97983
-18136	2016.08	0.18909	0.94122
-18135.5	2016.08	0.18212	1.06236
-18135	2015.98	0.19779	1.05339
-18134.5	2015.88	0.14536	1.16202
-18134	2015.98	0.11545	1.17185
-18133.5	2015.98	0.20429	1.08851
-18133	2015.88	0.32124	1.12785
-18132.5	2015.98	0.25641	1.02663
-18132	2015.88	0.19872	1.08615
-18131.5	2015.98	0.11594	1.14568
-18131	2015.98	0.1099	1.03953
-18130.5	2015.88	0.21902	1.08091
-18130	2015.98	0.27967	1.06571
-18129.5	2015.88	0.39148	0.99408
-18129	2015.98	0.29735	0.91509
-18128.5	2015.88	0.28318	0.91881
-18128	2015.98	0.24446	0.92971
-18127.5	2015.88	0.17941	1.02219
-18126.9	2015.98	0.25194	1.00078
-18126.5	2015.88	0.21846	0.96126
-18126	2015.98	0.16384	0.92043
-18125.5	2015.98	-0.01248	0.90649
-18125	2015.88	0.01485	0.90401
-18124.4	2015.98	0.0548	0.78449
-18124	2015.98	0.1161	0.77848
-18123.4	2015.88	0.19558	0.83248
-18122.9	2015.98	0.20817	0.83404
-18122.5	2015.88	0.19117	0.91942
-18122	2015.98	0.12701	1.02817
-18121.5	2015.98	0.10381	0.97353
-18121	2015.88	0.15855	0.97501
-18120.5	2015.98	0.16626	1.05458
-18120	2015.88	0.15818	1.20571
-18119.4	2015.98	0.27999	1.18772
-18118.9	2015.98	0.40019	1.35098
-18118.5	2015.88	0.3958	1.38424
-18117.9	2015.98	0.52443	1.4105
-18117.5	2015.98	0.5874	1.53859
-18117	2015.88	0.64321	1.85685
-18116.4	2015.98	0.62482	2.07931
-18116	2015.98	0.66674	2.35517
-18115.5	2015.88	0.74298	2.50241
-18115	2015.98	0.77282	2.57817
-18114.5	2015.88	0.82728	2.68366
-18114	2015.98	0.83846	2.77768
-18113.5	2015.88	0.82704	2.77023
-18113	2015.98	0.87748	2.67447
-18112.5	2015.88	0.85298	2.61814
-18112	2015.98	0.59703	2.70777
-18111.5	2015.98	0.4165	2.7586
-18111	2015.88	0.36193	2.79342
-18110.5	2015.98	0.40635	2.70113
-18110	2015.98	0.38239	2.55351
-18109.5	2015.88	0.2542	2.37852
-18109	2015.98	0.20778	2.30294
-18108.5	2015.88	0.12705	2.26837
-18108	2015.98	0.04436	2.17863
-18107.5	2015.88	0.12794	2.14144
-18107	2015.98	0.047	2.0551
-18106.4	2015.88	0.0136	1.97703
-18106	2015.98	-0.02476	1.65008
-18105.5	2015.98	-0.05542	1.29279
-18105	2015.88	-0.09662	0.83397
-18104.4	2015.98	-0.05588	0.51854
-18104	2015.98	-0.29008	0.17777
-18103.5	2015.88	-0.29302	-0.17991
-18103	2015.98	-0.3654	-0.66212
-18102.5	2015.88	-0.39049	-1.04946
-18102	2015.98	-0.29427	-1.26509
-18101.5	2015.88	-0.3499	-1.46305
-18101	2015.98	-0.43969	-1.64149
-18100.5	2015.98	-0.46563	-1.7837
-18099.9	2015.88	-0.4758	-1.83299
-18100	2016.58	-0.47018	-1.916
-18100.5	2016.48	-0.41915	-2.00751
-18101	2016.48	-0.42968	-1.98524
-18101.5	2016.38	-0.48274	-1.88145
-18102	2016.48	-0.48465	-1.86545
-18102.5	2016.48	-0.49098	-1.78899
-18103	2016.38	-0.4527	-1.61221
-18103.5	2016.48	-0.4544	-1.32454
-18104	2016.48	-0.4946	-0.93393
-18104.5	2016.38	-0.52262	-0.4937
-18105	2016.48	-0.45521	-0.16571
-18105.5	2016.48	-0.31858	0.25905
-18106	2016.38	-0.22917	0.62603
-18106.5	2016.48	-0.16269	1.10959
-18107	2016.48	-0.09434	1.53307
-18107.5	2016.38	-0.12806	1.8077
-18108	2016.48	-0.24457	2.1247
-18108.5	2016.48	-0.11184	2.12465
-18109	2016.38	0.00933	2.13397
-18109.5	2016.48	0.12869	2.15645
-18110	2016.48	0.17282	2.21024
-18110.5	2016.38	0.17423	2.32682
-18111	2016.48	0.24654	2.59498
-18111.5	2016.48	0.43652	2.70638
-18112	2016.38	0.59564	2.85717
-18112.5	2016.48	0.54706	2.89842
-18113	2016.48	0.64468	2.87273
-18113.5	2016.38	0.67651	2.90693
-18114	2016.48	0.72391	3.00306
-18114.5	2016.48	0.84716	3.13059
-18115	2016.38	0.96327	3.15465
-18115.5	2016.48	0.90088	3.09038
-18116	2016.48	0.80193	2.90857
-18116.5	2016.38	0.85743	2.6831
-18117	2016.48	0.84782	2.5502
-18117.5	2016.48	0.70327	2.3553
-18118	2016.28	0.63073	2.18443
-18118.5	2016.48	0.64942	1.89818
-18119	2016.58	0.67988	1.63513
-18119.5	2016.48	0.56355	1.56508
-18120	2016.48	0.47138	1.35557
-18120.5	2016.38	0.39264	1.18222
-18121	2016.48	0.29126	1.19645
-18121.5	2016.48	0.23619	1.14978
-18122	2016.38	0.15317	1.05336
-18122.5	2016.48	0.10538	0.87635
-18122.9	2016.48	0.11211	0.85373
-18123.5	2016.38	0.15844	0.89338
-18124	2016.48	0.05523	0.87684
-18124.5	2016.48	0.11747	0.87645
-18125	2016.38	0.1931	0.86371
-18125.5	2016.48	0.29882	0.87977
-18126	2016.48	0.25824	0.90786
-18126.5	2016.38	0.24934	0.87982
-18127	2016.48	0.24589	0.91703
-18127.4	2016.38	0.26518	1.03322
-18128	2016.48	0.35606	0.94402
-18128.5	2016.48	0.30485	0.88997
-18129	2016.48	0.21767	0.89747
-18129.5	2016.48	0.15201	0.89342
-18130	2016.38	0.09464	0.98374
-18130.5	2016.48	0.0869	1.02599
-18131	2016.48	0.16293	0.9543
-18131.5	2016.38	0.20045	0.98991
-18132	2016.48	0.16892	1.0835
-18132.5	2016.48	0.30733	1.18604
-18133	2016.38	0.21048	1.16057
-18133.5	2016.48	0.23081	1.03934
-18134	2016.48	0.28084	0.93998
-18134.5	2016.38	0.25163	0.94115
-18135	2016.48	0.30459	0.99504
-18135.5	2016.48	0.30087	0.98402
-18136	2016.38	0.18299	0.99791
-18136.4	2016.48	0.18999	0.95868
-18137	2016.48	0.2208	0.97391
-18137.5	2016.38	0.34983	0.93265
-18138	2016.48	0.22198	0.78813
-18138.5	2016.48	0.15551	0.9539
-18139	2016.38	0.16359	0.98451
-18139.5	2016.48	0.12389	0.95479
-18140	2016.48	0.17328	0.93462
-18140	2016.98	0.1451	0.91975
-18139.5	2016.98	0.14233	0.87838
-18139	2016.98	0.26316	0.91053
-18138.5	2016.98	0.37542	0.99821
-18138	2016.98	0.42255	1.06064
-18137.5	2016.98	0.40572	1.08568
-18137	2016.98	0.26784	0.98018
-18136.4	2016.98	0.27467	0.96841
-18136	2016.98	0.27785	1.06895
-18135.5	2016.98	0.24947	1.16194
-18135	2016.98	0.28049	1.18289
-18134.5	2016.98	0.35635	1.12139
-18134	2016.98	0.3582	1.10234
-18133.5	2016.98	0.26386	1.10088
-18133	2016.98	0.22001	1.01679
-18132.5	2016.98	0.12955	0.93641
-18131.9	2016.98	0.10381	0.98237
-18131.5	2016.98	0.22443	1.08481
-18131	2016.98	0.28121	1.10438
-18130.5	2016.98	0.1851	0.99973
-18130	2016.98	0.16497	0.86641
-18129.4	2016.98	0.19024	0.93232
-18128.9	2016.98	0.1807	1.03811
-18128.5	2016.98	0.17059	1.02608
-18128	2016.98	0.16104	0.88669
-18127.5	2016.98	0.14734	0.92403
-18127	2016.98	0.17064	0.92362
-18126.5	2016.98	0.18158	0.88423
-18126	2016.98	0.18369	0.85824
-18125.5	2016.98	0.23506	0.82097
-18125	2016.98	0.14864	0.83623
-18124.4	2016.98	0.1419	0.86638
-18124	2016.98	0.08168	0.79119
-18123.5	2016.98	0.13633	0.93275
-18123	2016.98	0.14016	1.01466
-18122.4	2016.98	0.15018	1.00366
-18122	2016.98	0.25076	0.81815
-18121.4	2016.98	0.2446	0.81558
-18121	2016.98	0.21986	0.93948
-18120.5	2016.98	0.25797	0.94854
-18119.9	2016.98	0.21719	1.06201
-18119.5	2016.98	0.28357	1.21672
-18118.9	2016.98	0.49601	1.34122
-18118.5	2016.98	0.62003	1.40097
-18118	2016.98	0.62558	1.67538
-18117.5	2016.98	0.63433	1.94165
-18117	2016.98	0.69471	2.17337
-18116.4	2016.98	0.71239	2.36946
-18116	2016.98	0.79533	2.72046
-18115.5	2016.98	0.97179	2.84692
-18115	2016.98	1.09124	2.92972
-18114.5	2016.98	1.0375	2.93675
-18114	2016.98	0.9146	3.00751
-18113.5	2016.98	0.93091	3.15114
-18113	2016.98	0.89969	3.15496
[truncated: 12,763 more rows]

## Sheet: Fig. S7a
Gate voltage (V)	Drain-source current (A)
-60	0.00395
-58.8	0.00388
-57.6	0.00382
-56.4	0.00376
-55.2	0.00369
-54	0.00365
-52.8	0.00358
-51.6	0.00352
-50.4	0.00347
-49.2	0.00342
-48	0.00337
-46.8	0.00331
-45.6	0.00326
-44.4	0.0032
-43.2	0.00315
-42	0.00309
-40.8	0.00303
-39.6	0.00297
-38.4	0.00292
-37.2	0.00286
-36	0.00279
-34.8	0.00273
-33.6	0.00266
-32.4	0.0026
-31.2	0.00253
-30	0.00247
-28.8	0.00239
-27.6	0.00233
-26.4	0.00226
-25.2	0.00218
-24	0.0021
-22.8	0.00201
-21.6	0.00193
-20.4	0.00185
-19.2	0.00176
-18	0.00167
-16.8	0.00158
-15.6	0.00149
-14.4	0.00138
-13.2	0.00128
-12	0.00117
-10.8	0.00106
-9.6	0.000956912
-8.4	0.000855419
-7.2	0.000755813
-6	0.00066739
-4.8	0.000598193
-3.6	0.000539786
-2.4	0.000501721
-1.2	0.000478193
0	0.000468021
1.2	0.00047386
2.4	0.0004933
3.6	0.00052967
4.8	0.000587026
6	0.000665428
7.2	0.000751173
8.4	0.000843605
9.6	0.000935843
10.8	0.00103
12	0.00111
13.2	0.00118
14.4	0.00125
15.6	0.0013
16.8	0.00137
18	0.00143
19.2	0.00147
20.4	0.00151
21.6	0.00156
22.8	0.00161
24	0.00165
25.2	0.00169
26.4	0.00174
27.6	0.00178
28.8	0.00182
30	0.00187
31.2	0.00191
32.4	0.00195
33.6	0.00199
34.8	0.00203
36	0.00207
37.2	0.00211
38.4	0.00215
39.6	0.00219
40.8	0.00224
42	0.00227
43.2	0.00232
44.4	0.00235
45.6	0.00239
46.8	0.00244
48	0.00246
49.2	0.00251
50.4	0.00255
51.6	0.00259
52.8	0.00263
54	0.00267
55.2	0.0027
56.4	0.00274
57.6	0.00278
58.8	0.0028
60	0.00284

## Sheet: Fig. S7b
Gate voltage (V)	Drain-source current (A)	V1 (V)	V2 (V)
-0.1	-4.622e-05	-0.02248	-0.09124
-0.098	-4.5302e-05	-0.022	-0.0894
-0.096	-4.4364e-05	-0.0216	-0.08756
-0.094	-4.3462e-05	-0.02112	-0.08576
-0.092	-4.2518e-05	-0.02072	-0.08396
-0.09	-4.1588e-05	-0.02028	-0.08208
-0.088	-4.0674e-05	-0.0198	-0.08028
-0.086	-3.9746e-05	-0.01936	-0.07848
-0.084	-3.8838e-05	-0.01892	-0.07664
-0.082	-3.7914e-05	-0.01844	-0.0748
-0.08	-3.698e-05	-0.01796	-0.07296
-0.078	-3.6078e-05	-0.01752	-0.07116
-0.076	-3.5144e-05	-0.01712	-0.06932
-0.074	-3.422e-05	-0.01664	-0.06748
-0.072	-3.3314e-05	-0.01616	-0.06568
-0.07	-3.239e-05	-0.01572	-0.06384
-0.068	-3.1466e-05	-0.01536	-0.06204
-0.066	-3.053e-05	-0.01484	-0.06024
-0.064	-2.9596e-05	-0.01436	-0.0584
-0.062	-2.8676e-05	-0.01392	-0.05656
-0.06	-2.7762e-05	-0.01348	-0.05476
-0.058	-2.6828e-05	-0.01304	-0.05292
-0.056	-2.5922e-05	-0.0126	-0.05112
-0.054	-2.4976e-05	-0.0122	-0.04928
-0.052	-2.4062e-05	-0.01172	-0.04748
-0.05	-2.3136e-05	-0.01124	-0.04564
-0.048	-2.2204e-05	-0.0108	-0.04376
-0.046	-2.129e-05	-0.01032	-0.042
-0.044	-2.0368e-05	-0.00988	-0.04016
-0.042	-1.944e-05	-0.00944	-0.03832
-0.04	-1.8508e-05	-0.00896	-0.03648
-0.038	-1.7602e-05	-0.00852	-0.03472
-0.036	-1.6662e-05	-0.00808	-0.03288
-0.034	-1.5748e-05	-0.00764	-0.031
-0.032	-1.4802e-05	-0.00716	-0.0292
-0.03	-1.3888e-05	-0.00672	-0.0274
-0.028	-1.2976e-05	-0.00624	-0.02556
-0.026	-1.2042e-05	-0.00584	-0.02376
-0.024	-1.112e-05	-0.0054	-0.02188
-0.022	-1.0184e-05	-0.00492	-0.02004
-0.02	-9.2742e-06	-0.00448	-0.01828
-0.018	-8.3482e-06	-0.004	-0.01644
-0.016	-7.4125e-06	-0.0036	-0.0146
-0.014	-6.491e-06	-0.00312	-0.01276
-0.012	-5.5681e-06	-0.00264	-0.01096
-0.01	-4.6498e-06	-0.0022	-0.00912
-0.008	-3.7066e-06	-0.00176	-0.00728
-0.006	-2.7947e-06	-0.00132	-0.00548
-0.004	-1.8626e-06	-0.00088	-0.00368
-0.002	-8.6164e-07	-0.00044	-0.0018
0	-1.8418e-07	4e-05	-0.00016
0.002	5.9116e-07	0.0004	0.00168
0.004	1.8277e-06	0.00096	0.00364
0.006	2.7576e-06	0.00136	0.00548
0.008	3.6748e-06	0.00184	0.00728
0.01	4.612e-06	0.00228	0.00912
0.012	5.5242e-06	0.00272	0.01096
0.014	6.4555e-06	0.0032	0.01276
0.016	7.3876e-06	0.0036	0.01456
0.018	8.3086e-06	0.00408	0.01644
0.02	9.2351e-06	0.00452	0.01824
0.022	1.01564e-05	0.00496	0.02008
0.024	1.10801e-05	0.0054	0.02188
0.026	1.201e-05	0.00588	0.02376
0.028	1.293e-05	0.00628	0.02552
0.03	1.3866e-05	0.0068	0.02736
0.032	1.4774e-05	0.0072	0.0292
0.034	1.5712e-05	0.00768	0.03104
0.036	1.6632e-05	0.00812	0.03284
0.038	1.7568e-05	0.00856	0.03464
0.04	1.8486e-05	0.009	0.03648
0.042	1.9412e-05	0.00948	0.03828
0.044	2.0328e-05	0.00992	0.04012
0.046	2.126e-05	0.01032	0.04192
0.048	2.2202e-05	0.0108	0.0438
0.05	2.3122e-05	0.01128	0.0456
0.052	2.4044e-05	0.01176	0.0474
0.054	2.497e-05	0.01212	0.04924
0.056	2.589e-05	0.0126	0.05108
0.058	2.6824e-05	0.01304	0.05288
0.06	2.7752e-05	0.01356	0.05472
0.062	2.8654e-05	0.014	0.05652
0.064	2.9592e-05	0.01444	0.05836
0.066	3.0524e-05	0.01484	0.06016
0.068	3.1458e-05	0.01536	0.062
0.07	3.237e-05	0.01572	0.06384
0.072	3.3294e-05	0.0162	0.06568
0.074	3.421e-05	0.01664	0.06748
0.076	3.5152e-05	0.01712	0.06932
0.078	3.6074e-05	0.0176	0.07112
0.08	3.7002e-05	0.018	0.07296
0.082	3.792e-05	0.01848	0.07476
0.084	3.8858e-05	0.01896	0.07668
0.086	3.9774e-05	0.01936	0.0784
0.088	4.0716e-05	0.0198	0.08028
0.09	4.1632e-05	0.02028	0.08208
0.092	4.2552e-05	0.02072	0.08392
0.094	4.349e-05	0.02116	0.08576
0.096	4.441e-05	0.0216	0.08756
0.098	4.534e-05	0.02204	0.08936
0.1	4.628e-05	0.02248	0.0912

[truncated: 1 more sheets: Fig. S11]
